# Supplementary material for: The excessive celebrity worship behavior questionnaire: Chinese scale development and validation
Source: PLoS One. 2024 May 22;19(5):e0303683. doi: 10.1371/journal.pone.0303683 (PMC11111060; doi:10.1371/journal.pone.0303683)
Supplement: S1 Dataset — (XLSX) [file pone.0303683.s001.xlsx]

## Sheet: S1 sample 1 dataset
a1	a2	a3	b2	b3	b4	c2	c3	c4	w1	w2	w3	w4	e1	e2	e3	r1	r2	r3	r4	g1	g2	g3	g4	g5	g6	h1	h2	h3	h4	h5	h6	i1	i2	i3	i4
2	3	2	2	1	1	1	1	1	1	1	1	1	4	1	1	1	4	4	1	1	1	4	1	1	1	1	1	1	1	1	1	1	1	1	1
1	3	1	4	1	1	1	1	1	1	1	1	2	1	1	1	1	1	1	1	1	1	1	4	4	1	4	1	1	1	4	1	1	1	1	1
2	1	1	1	1	1	1	2	1	2	1	1	1	1	1	1	2	4	3	1	3	1	1	1	4	3	4	1	1	1	4	4	1	1	1	1
1	1	2	2	1	1	3	1	1	1	1	1	1	1	3	3	3	3	3	3	3	3	3	3	3	3	3	1	1	1	1	1	1	1	1	1
3	2	2	1	2	2	2	1	1	2	1	2	3	2	2	2	1	1	2	2	3	1	1	2	3	2	1	1	2	1	1	3	3	2	1	2
2	2	1	3	2	3	1	1	1	2	1	1	1	3	4	3	4	4	4	2	1	1	2	1	1	2	2	1	2	2	1	2	1	1	2	1
2	2	1	2	2	3	1	1	1	1	1	2	1	2	1	2	1	4	3	2	2	3	4	1	3	2	1	3	1	4	1	3	1	2	1	1
2	2	2	1	1	1	3	4	4	1	1	2	2	1	2	1	4	3	2	4	3	3	3	2	2	3	3	1	1	1	1	1	1	1	1	1
3	2	2	3	3	3	2	2	1	3	2	2	1	2	2	2	3	4	4	3	2	3	3	2	2	2	1	1	1	1	1	1	1	1	1	2
1	2	2	3	2	3	1	1	1	3	2	2	2	4	4	4	4	4	2	2	1	2	2	1	1	1	4	1	1	4	1	2	1	1	1	1
2	3	1	1	2	3	1	1	2	2	1	2	3	4	3	1	2	3	2	3	4	3	2	2	2	4	2	2	2	2	2	1	2	1	1	2
2	1	1	2	4	3	1	1	1	2	2	3	2	4	4	4	1	2	2	3	1	1	1	1	1	1	3	1	1	1	3	4	4	4	1	4
4	4	4	3	3	3	1	1	1	2	2	2	2	2	3	3	3	2	3	2	1	3	2	2	2	2	4	1	1	2	1	2	1	2	1	1
3	2	2	3	3	4	1	1	1	2	1	1	1	4	4	4	4	4	3	4	3	2	2	2	3	3	4	1	1	2	1	1	1	1	1	1
2	2	1	3	3	2	2	1	2	2	1	2	2	2	3	2	4	2	2	3	3	2	3	2	2	1	1	2	4	2	1	3	2	4	2	2
2	2	1	4	2	1	1	1	1	2	1	1	4	2	4	4	4	4	2	4	2	2	2	2	2	2	2	1	2	1	1	4	4	2	1	4
2	4	2	4	2	4	1	1	2	4	2	1	2	4	4	2	5	4	4	4	1	2	2	3	2	2	2	1	1	2	1	2	1	2	1	1
2	1	1	3	2	3	3	1	1	2	3	2	2	3	3	3	4	4	4	3	3	2	3	3	2	2	1	2	2	3	1	2	3	2	1	1
2	2	2	3	2	2	1	1	1	3	3	3	4	2	2	2	3	3	3	2	3	3	3	4	3	3	2	2	2	2	2	2	1	2	2	2
2	4	3	2	2	3	4	4	1	3	2	2	4	1	3	2	3	2	2	3	4	2	3	2	1	2	2	2	1	2	3	3	3	1	1	1
3	2	3	3	3	3	2	2	2	3	2	2	2	2	3	2	4	4	2	2	4	3	2	2	2	2	2	2	2	2	2	2	3	2	2	2
2	4	4	4	2	1	1	2	1	4	4	1	4	4	5	4	4	2	3	1	1	1	2	1	2	2	2	1	2	2	2	4	2	1	2	2
2	3	2	4	2	4	2	4	1	3	1	2	4	2	2	1	4	3	3	4	2	3	2	1	1	2	1	1	1	2	2	4	2	3	2	4
4	5	4	3	2	3	1	3	2	3	2	1	1	1	3	2	5	5	4	4	2	3	2	2	2	1	1	2	4	4	1	1	1	1	2	1
2	1	2	2	1	1	3	2	1	2	1	1	1	1	4	2	4	5	4	3	4	4	4	3	4	5	2	1	4	4	2	2	2	1	1	2
2	2	3	2	1	2	1	3	2	1	3	4	2	4	3	2	1	4	3	2	4	3	1	4	1	3	1	2	1	1	1	1	4	5	3	5
2	2	1	4	2	1	1	1	1	4	1	1	4	2	1	1	4	5	4	4	2	2	4	4	2	2	4	1	4	1	1	2	4	2	1	4
1	4	2	2	2	3	2	2	3	2	2	3	3	3	2	3	2	3	2	1	3	2	3	4	4	3	2	2	2	2	3	2	4	3	2	1
4	4	3	3	1	1	4	4	1	1	1	2	5	1	4	1	5	5	4	4	3	2	3	2	1	2	2	2	1	1	1	5	2	1	1	2
4	5	2	5	2	4	2	2	1	4	2	2	5	1	4	2	5	5	4	4	2	2	3	2	1	2	1	1	1	1	1	2	2	1	1	1
3	4	3	3	4	3	2	2	2	2	2	2	2	2	4	2	4	4	3	4	2	3	4	4	4	4	2	1	1	1	1	1	1	1	1	1
2	3	2	4	2	3	1	1	1	2	2	2	4	3	5	4	4	5	5	4	4	2	2	2	2	2	2	1	1	1	2	1	2	3	2	1
2	3	1	3	2	1	1	4	1	2	2	2	1	4	4	5	3	4	4	3	3	4	2	3	3	3	1	2	1	1	2	3	4	2	1	3
2	3	3	4	4	5	2	4	1	2	2	2	1	3	4	3	4	5	1	4	2	2	3	2	2	2	4	1	1	1	2	1	1	2	2	2
2	3	2	2	2	1	2	1	1	4	4	4	4	2	2	2	4	4	4	5	2	4	5	4	2	2	1	2	2	1	2	2	1	1	2	2
3	4	4	4	2	4	1	1	1	2	1	3	3	1	4	2	4	4	3	4	3	3	4	4	3	3	1	1	1	1	1	1	4	2	2	2
2	2	2	4	2	4	1	1	1	3	3	3	4	4	4	4	5	5	5	4	3	2	2	2	2	2	3	1	1	4	1	1	1	1	1	1
4	4	4	3	2	2	2	1	2	2	2	2	4	4	5	2	5	5	2	4	2	1	2	1	2	2	4	1	1	2	2	2	4	2	1	2
2	3	2	3	2	2	2	2	1	4	4	4	4	2	2	1	5	4	4	4	5	4	4	4	2	2	1	1	2	2	1	2	1	2	2	1
2	1	2	1	2	1	1	2	1	5	3	4	5	4	4	3	4	5	2	4	1	3	2	1	2	1	5	1	2	2	4	3	4	2	1	2
3	4	2	4	4	2	3	1	2	2	3	3	5	3	1	2	3	4	3	3	2	4	3	4	3	2	2	1	2	3	2	1	1	2	1	2
2	1	1	2	2	4	1	1	1	4	1	2	3	3	4	3	5	4	4	5	5	3	4	3	2	4	1	1	1	4	1	3	1	2	1	3
4	4	3	3	2	4	2	2	1	2	2	4	2	3	3	2	4	5	5	3	4	3	2	4	2	3	2	2	1	1	4	1	1	1	1	1
3	2	1	3	3	3	2	2	1	2	2	2	2	2	4	3	3	4	3	3	4	4	4	4	2	2	4	2	3	3	2	1	3	2	1	2
3	4	3	2	3	3	2	2	3	3	2	3	3	3	2	1	3	4	4	4	3	3	4	3	3	3	2	1	2	1	1	2	2	1	2	2
4	4	4	2	2	2	2	2	2	4	2	2	4	4	4	4	4	4	4	2	2	2	2	2	2	2	2	2	2	2	2	2	2	2	2	2
1	2	4	3	2	4	4	2	4	4	2	3	4	1	2	1	4	3	2	4	3	2	1	3	4	1	4	2	1	4	4	2	3	2	1	2
2	1	1	2	2	2	2	2	2	4	2	2	2	3	2	2	4	4	4	4	3	4	4	4	4	4	1	1	2	3	2	1	2	1	4	4
2	4	2	3	1	2	2	2	2	2	1	4	5	4	5	2	4	4	4	4	2	2	3	3	1	2	4	2	3	4	2	3	3	1	2	2
1	2	1	5	3	4	2	3	1	3	2	3	4	2	1	2	4	5	3	4	2	3	4	2	3	2	4	1	3	4	1	4	4	3	2	2
4	5	3	5	3	3	1	2	2	2	2	1	1	2	2	2	4	4	3	2	2	2	2	3	2	3	3	3	4	3	2	4	3	2	2	4
2	4	3	2	2	1	4	5	4	2	2	2	1	4	4	2	4	4	2	3	1	1	3	2	1	2	5	1	1	4	2	4	5	2	4	1
3	3	3	2	2	2	2	3	2	3	3	3	3	4	4	3	5	5	4	4	2	2	3	2	1	1	2	2	1	4	2	4	2	1	2	2
3	3	2	3	3	4	3	2	2	2	1	2	1	4	4	4	4	3	4	4	2	4	4	2	2	3	3	2	2	2	3	4	2	1	1	1
4	4	3	4	2	1	1	1	2	1	1	2	3	5	4	2	4	5	4	5	1	3	4	1	1	2	2	1	2	4	3	4	5	4	1	2
2	3	2	2	2	1	1	1	4	1	1	3	4	4	4	1	4	5	4	5	5	3	3	4	3	2	2	1	4	5	2	4	1	1	2	1
3	4	3	1	3	2	2	2	1	2	2	2	3	1	3	4	2	5	5	3	2	3	2	1	4	2	4	1	1	3	3	3	4	2	4	4
1	1	1	1	5	3	2	1	2	2	2	1	4	1	5	4	4	2	3	4	4	5	5	3	3	5	4	2	1	2	3	4	1	1	2	3
4	4	4	4	4	4	2	2	1	2	2	2	4	2	2	2	4	4	4	4	2	3	3	2	3	2	2	3	2	3	3	2	2	2	1	2
4	4	4	2	2	2	2	2	2	2	2	2	2	4	5	5	5	5	4	4	2	2	2	1	1	3	4	1	4	4	4	2	1	1	1	1
2	4	2	4	2	2	2	2	2	4	3	4	4	2	4	1	4	5	5	4	1	3	4	2	1	1	1	3	4	2	3	4	2	1	2	2
2	4	2	4	1	4	2	1	2	4	3	2	3	4	5	3	5	4	3	5	1	1	1	2	2	3	3	2	5	3	1	2	4	2	1	3
4	3	3	2	2	2	2	2	2	2	2	5	4	4	4	4	4	4	5	5	2	5	5	5	2	2	4	1	1	1	1	1	1	1	1	1
3	4	2	4	2	2	4	4	3	2	2	2	4	2	3	3	4	4	3	3	4	2	3	3	3	3	2	2	1	4	1	3	2	2	2	2
4	4	5	4	2	3	4	2	1	1	1	2	2	4	4	4	3	4	3	2	4	4	3	3	2	4	2	1	2	2	2	3	4	2	1	2
3	1	2	1	3	2	3	4	2	1	2	2	4	1	4	2	5	4	4	3	4	2	4	3	4	2	3	2	2	4	1	2	4	2	5	3
2	3	2	4	3	2	1	4	2	3	2	3	2	1	1	2	4	5	4	4	3	2	5	3	1	2	1	2	2	1	2	4	5	4	5	5
4	5	5	2	1	1	1	1	1	4	2	2	4	4	4	4	4	3	4	4	2	2	4	2	4	2	4	1	1	4	4	1	4	1	1	4
4	3	4	2	2	5	1	1	2	4	4	4	4	1	3	3	4	4	3	2	2	3	3	3	2	5	2	1	2	2	3	4	3	1	4	1
4	4	3	2	3	3	1	1	2	3	3	2	2	4	4	2	5	2	4	4	3	2	3	1	4	3	3	1	2	4	1	3	2	2	4	3
3	2	3	4	4	2	3	2	3	3	3	3	3	3	4	2	3	3	3	3	3	2	3	2	3	2	3	3	2	3	2	3	4	2	3	3
4	4	4	2	2	3	2	3	3	3	4	3	5	3	4	3	4	4	3	3	3	2	2	2	2	2	3	2	2	2	2	2	2	1	1	3
3	4	4	2	2	3	1	1	1	4	4	3	4	4	5	5	4	4	3	4	2	2	2	2	2	2	4	1	1	2	1	2	4	2	2	4
2	1	4	3	4	2	1	2	3	4	2	3	1	5	4	2	3	1	2	3	5	4	2	5	2	3	3	3	5	2	2	1	2	4	2	3
2	3	2	5	3	4	1	3	2	3	2	3	4	3	4	3	5	4	4	5	3	2	4	3	2	3	1	2	1	2	1	2	4	3	4	2
4	4	4	5	2	3	2	2	1	2	1	2	5	2	2	1	3	5	3	4	3	4	4	3	2	1	4	2	2	4	4	3	2	1	2	2
3	5	2	5	4	5	1	2	1	2	2	1	4	5	2	1	4	5	4	3	2	2	4	4	3	3	3	2	3	2	1	3	3	2	1	2
2	4	4	4	5	4	2	1	2	4	2	2	4	5	5	2	4	5	4	5	2	3	3	3	3	4	2	2	1	2	1	2	2	1	1	1
4	4	4	4	4	5	1	2	1	2	2	4	4	2	4	2	4	4	4	4	3	4	4	3	4	4	2	2	1	2	1	2	2	1	1	2
2	3	2	2	2	3	2	2	3	3	3	4	3	4	3	2	3	4	2	3	3	2	1	2	5	4	4	4	3	3	4	3	2	3	2	2
3	2	1	2	1	4	1	2	2	4	3	4	5	5	4	3	4	5	4	4	3	4	2	2	4	5	1	2	1	2	3	2	3	2	1	2
3	4	3	4	3	3	2	2	2	4	3	2	2	2	3	4	4	4	4	3	4	3	3	4	4	4	2	2	2	2	2	1	4	3	2	2
4	3	2	3	3	4	4	3	3	3	2	3	2	3	3	2	3	4	3	4	2	3	4	3	4	4	3	1	1	3	3	4	2	3	1	1
4	5	3	3	2	2	1	1	1	3	3	3	4	1	4	1	5	4	4	4	5	3	4	3	3	5	1	1	4	2	1	1	4	2	4	4
3	4	3	3	4	3	2	2	2	4	3	3	4	3	3	2	4	5	5	4	4	3	4	4	3	3	2	1	2	1	1	2	2	1	2	1
1	3	2	3	1	4	1	3	2	4	3	2	4	5	4	1	5	3	4	5	1	2	1	4	1	3	4	1	2	4	5	1	5	3	2	4
5	5	4	4	4	5	2	1	1	2	1	1	1	1	5	5	2	5	2	5	1	5	5	3	1	4	1	1	3	1	5	1	4	2	5	1
2	2	1	3	2	4	1	2	1	3	2	3	4	5	4	3	5	4	5	4	4	2	3	4	2	4	4	2	3	4	2	3	2	1	1	2
2	3	4	4	3	2	1	3	1	3	2	5	4	3	4	5	3	2	3	3	5	4	2	4	5	4	2	2	2	3	1	4	2	1	2	1
4	2	2	3	2	3	1	2	1	4	3	4	5	4	5	4	5	5	4	2	4	3	4	4	3	4	2	1	2	2	2	2	1	1	1	2
5	3	5	5	4	3	4	4	2	4	3	1	2	1	3	2	4	3	3	3	1	3	2	4	3	2	3	2	2	3	2	3	3	1	3	2
3	3	2	3	2	2	2	2	2	2	3	2	4	2	2	2	4	3	3	3	3	4	4	2	3	3	3	3	4	3	4	4	3	3	2	3
3	2	3	5	3	4	1	2	1	3	2	1	3	4	4	5	3	4	5	3	4	2	1	4	3	4	5	2	3	1	2	4	2	2	1	3
2	2	1	4	2	5	1	1	1	1	1	2	4	4	4	5	4	5	4	4	2	2	4	4	4	2	5	1	4	4	4	5	2	1	2	1
4	4	3	1	2	1	4	2	4	2	2	1	4	5	5	4	4	5	4	4	3	2	1	1	2	1	1	1	2	2	4	4	4	4	3	5
3	4	5	4	4	5	2	4	1	3	3	2	3	2	1	1	4	4	2	2	1	5	4	2	3	4	4	1	3	3	4	2	4	2	1	1
3	4	3	3	3	2	1	1	1	3	3	2	4	3	5	3	4	4	3	2	5	3	3	4	3	2	3	3	2	4	2	3	4	3	2	3
4	5	4	3	2	4	2	3	1	2	2	3	4	2	4	3	5	4	4	3	2	3	4	2	4	3	2	2	1	1	3	2	4	3	2	2
2	2	1	5	3	4	1	1	1	4	4	4	4	5	4	3	4	5	4	4	4	4	5	4	4	5	1	1	1	2	1	1	1	2	2	2
4	2	1	2	1	2	1	1	2	2	2	4	5	4	5	3	5	4	3	5	2	1	1	2	2	3	5	3	4	3	4	2	5	4	3	3
2	4	2	2	3	3	2	1	1	3	2	3	4	4	5	5	5	3	2	4	2	3	3	2	2	2	4	3	2	4	1	4	4	3	2	4
2	4	2	3	2	2	4	5	4	2	2	3	4	2	4	2	4	4	4	4	2	2	2	1	1	2	4	2	1	4	4	2	4	4	2	4
4	4	3	3	2	1	2	1	1	4	4	4	4	4	4	3	5	5	5	5	3	2	4	1	4	4	2	1	2	1	2	1	3	4	2	1
3	4	3	2	2	3	1	1	1	3	1	3	2	4	5	4	5	5	4	5	5	3	2	3	3	5	1	1	1	3	1	3	4	4	2	3
2	3	2	4	3	2	3	1	1	2	2	2	4	5	5	5	5	5	4	4	4	2	5	2	4	3	2	1	1	1	2	1	4	4	2	2
1	4	2	2	1	2	2	5	1	3	1	3	4	3	5	4	3	2	3	2	4	5	4	3	4	3	2	2	3	4	2	3	5	4	3	2
2	3	2	5	4	4	2	2	1	2	3	2	4	4	4	4	4	5	3	4	2	2	1	2	4	2	2	4	4	4	3	2	4	2	2	1
2	1	2	4	4	5	2	2	4	2	4	4	3	4	4	2	3	4	2	3	1	3	4	3	3	4	2	2	1	2	4	5	4	3	1	2
4	3	2	4	4	2	3	3	2	3	3	2	5	4	4	2	4	3	4	1	2	2	2	2	2	5	4	2	1	2	4	3	4	3	2	3
2	2	2	4	5	5	1	3	1	4	2	3	4	2	4	2	5	3	4	3	2	4	3	2	3	3	4	2	3	4	1	3	2	4	2	2
3	2	4	1	1	3	4	2	1	3	2	1	4	5	5	1	4	3	5	3	4	5	3	1	2	4	4	4	3	2	2	1	5	3	2	4
3	4	2	3	2	3	1	2	3	3	4	4	2	2	3	5	3	5	1	4	2	5	3	2	3	4	2	1	3	5	1	3	2	4	2	4
2	3	1	2	1	2	4	4	5	4	2	4	3	2	4	3	4	5	3	4	2	4	3	4	2	3	3	3	4	4	2	2	3	2	3	2
2	4	2	3	1	3	1	3	2	3	2	4	5	3	4	3	5	5	4	5	3	3	4	4	4	4	1	3	4	3	1	2	1	2	2	1
3	4	2	4	2	4	1	5	1	3	2	4	5	5	4	3	1	4	5	4	2	1	2	4	3	2	2	2	4	5	2	3	1	5	2	2
3	4	3	3	2	3	3	2	1	2	2	3	2	4	4	5	4	3	4	4	3	4	3	4	3	4	2	1	4	4	3	2	2	1	3	2
4	3	2	3	2	3	1	1	2	2	3	4	5	2	5	4	5	5	3	2	5	4	5	3	4	2	3	2	1	3	3	4	2	3	1	2
4	5	5	4	3	2	4	3	2	3	2	4	3	4	5	2	5	5	4	4	3	2	2	2	2	2	2	1	2	3	2	4	2	2	1	1
2	1	3	1	2	3	4	3	4	3	4	1	5	3	2	3	4	2	3	3	2	4	2	2	2	4	4	2	4	3	4	5	5	2	3	4
2	3	4	2	1	4	4	2	1	2	3	1	4	3	4	2	5	5	4	5	2	4	4	1	5	3	4	2	1	4	2	2	5	2	4	2
4	3	4	4	2	3	3	2	2	1	3	2	3	4	4	3	5	5	4	3	3	3	5	3	1	3	3	3	2	4	3	2	1	2	3	2
2	2	2	4	2	3	1	1	1	3	3	2	4	2	4	4	4	5	4	4	2	3	3	2	3	2	4	2	1	4	4	4	5	2	4	5
1	3	2	1	3	2	5	2	4	5	4	3	4	5	4	2	3	5	4	3	3	2	4	1	2	1	3	4	5	3	3	2	3	1	2	4
4	5	4	2	3	4	2	1	3	5	4	2	4	5	3	2	4	5	3	4	5	3	2	1	3	2	2	2	1	3	4	3	3	2	4	1
4	5	5	3	4	5	1	1	1	3	2	2	3	5	4	1	5	5	4	4	4	5	4	4	5	5	2	1	1	2	1	1	2	1	2	2
4	2	3	4	2	5	1	4	5	5	3	3	1	4	2	2	3	3	4	3	2	2	3	3	5	3	5	2	1	2	2	1	3	4	5	3
4	4	2	2	4	2	4	2	1	2	3	1	1	3	4	2	1	4	4	4	2	3	2	4	4	2	5	2	1	4	4	5	2	3	5	5
2	2	2	4	3	4	2	3	2	3	2	3	4	3	4	4	4	4	4	4	3	4	4	4	4	4	2	2	2	4	2	4	2	2	2	2
4	3	4	2	2	4	1	1	2	3	3	3	4	4	4	4	5	3	3	3	5	4	4	3	2	2	5	2	1	3	1	4	4	4	2	4
3	2	3	4	4	4	1	4	2	3	2	4	4	4	4	2	4	3	4	4	2	4	3	4	4	2	4	2	1	4	2	1	4	2	1	3
4	3	2	3	2	1	1	2	1	4	3	2	4	4	4	5	4	5	4	4	3	3	2	4	3	4	5	3	2	4	3	4	2	1	2	2
2	3	2	4	3	2	1	2	1	3	1	2	4	4	5	4	5	5	4	4	3	2	3	3	3	4	1	3	2	4	2	4	5	4	3	3
2	4	3	3	2	4	2	4	1	5	4	5	5	3	4	2	5	4	3	1	1	2	3	5	5	1	2	2	2	4	1	5	3	1	3	5
4	5	3	4	2	3	2	1	1	2	2	3	4	3	4	3	5	4	4	4	3	2	4	5	2	4	2	2	4	4	2	2	4	4	1	2
4	4	3	2	2	5	1	1	1	5	2	1	5	4	2	2	4	5	3	3	4	4	3	5	3	3	4	2	2	4	2	1	5	2	2	4
3	4	4	3	2	3	1	1	2	3	3	3	5	4	4	2	5	5	4	5	4	4	2	4	2	3	2	4	4	5	2	2	1	1	2	3
4	4	3	2	2	4	1	1	1	3	3	3	4	4	4	3	5	5	4	5	2	3	3	2	2	3	4	1	1	3	4	2	4	3	4	4
4	5	3	3	3	4	2	2	3	5	4	2	5	4	4	1	2	3	4	4	2	5	4	2	1	2	2	5	1	3	5	1	4	5	1	2
5	4	4	4	2	5	2	1	1	4	4	5	5	2	5	5	4	5	2	5	2	1	4	4	2	1	1	1	1	2	1	2	5	4	2	5
5	4	2	4	2	1	2	2	1	4	2	1	5	5	4	5	3	4	4	2	4	1	2	1	4	5	4	4	2	4	2	1	5	4	1	4
5	5	4	2	3	2	3	3	2	2	1	2	2	4	4	4	4	4	3	4	2	1	2	2	2	4	4	4	2	4	4	4	4	2	2	4
4	4	3	3	3	2	4	5	2	1	2	3	4	2	3	2	3	4	2	1	4	3	4	5	4	1	5	1	3	4	5	4	5	1	2	2
3	2	4	4	4	3	2	3	4	3	3	4	3	4	3	2	3	2	3	3	3	2	3	3	4	3	3	3	3	4	3	4	4	3	3	3
3	4	3	3	4	5	1	2	5	5	3	4	3	1	5	1	4	4	4	3	2	2	4	2	3	2	3	4	3	2	4	3	2	1	2	4
4	4	3	4	4	2	2	2	1	4	2	4	3	4	4	2	4	5	4	2	2	2	4	1	2	1	5	4	2	5	4	5	4	2	5	2
3	3	4	3	2	3	1	3	2	4	3	2	3	4	4	3	4	5	4	5	3	3	3	2	3	3	3	2	3	4	2	3	4	2	2	3
4	4	5	4	4	5	2	2	3	3	3	2	3	2	4	3	4	4	4	4	3	3	5	3	3	4	2	2	3	3	2	3	3	2	1	2
4	5	4	4	3	5	1	2	1	4	4	4	5	4	5	3	4	4	4	4	3	1	2	2	2	2	2	2	2	3	1	2	4	3	4	2
4	4	3	3	3	4	2	2	2	3	3	3	4	4	5	5	4	5	4	5	3	4	4	3	4	5	2	1	2	2	2	1	2	2	1	1
2	3	1	2	4	2	3	4	3	2	2	5	3	4	4	2	4	4	3	4	4	3	4	3	4	2	2	2	4	3	3	4	4	2	4	2
3	2	3	2	5	4	1	5	3	4	1	2	5	5	1	4	2	3	4	2	1	3	5	4	3	4	3	5	1	4	3	5	1	3	2	5
2	4	2	2	2	2	2	4	1	2	2	2	4	3	4	3	5	5	4	3	4	4	4	4	2	4	4	1	3	4	4	4	4	2	3	2
4	4	4	2	2	2	1	2	1	4	4	3	3	4	5	5	4	5	4	5	4	3	4	3	2	3	3	1	1	2	1	2	4	3	4	4
3	4	2	4	3	5	2	2	1	3	3	2	4	4	4	4	5	4	5	5	3	2	3	3	2	4	3	3	2	4	2	4	2	2	1	2
5	3	5	2	4	2	2	5	2	5	2	2	3	4	1	2	4	3	1	5	3	5	2	3	2	5	3	4	3	3	2	4	5	1	2	4
4	4	4	3	3	3	1	1	1	4	4	3	5	4	4	4	5	4	4	3	5	4	5	4	3	3	4	2	2	2	2	4	2	2	1	1
2	4	4	2	1	2	2	2	4	4	1	2	4	2	4	4	5	4	2	3	3	4	2	1	1	4	4	4	4	5	4	2	5	4	2	5
4	5	4	4	3	4	1	2	1	4	2	2	2	4	4	4	4	4	4	2	2	4	4	3	3	3	3	1	2	2	4	4	4	4	2	4
3	4	3	4	5	5	2	2	2	3	2	2	3	3	4	3	4	5	4	4	4	4	4	4	4	4	3	1	1	2	2	2	3	3	2	2
4	5	2	4	3	5	3	4	2	3	2	2	3	2	3	4	4	3	3	3	4	2	3	2	3	5	3	1	3	4	1	3	4	4	2	3
3	4	3	5	2	1	5	5	3	4	1	2	5	4	1	2	3	5	2	5	4	1	4	2	4	3	5	3	1	3	4	2	5	2	3	1
5	5	4	2	3	5	1	1	1	4	2	2	1	4	5	5	5	5	4	5	2	5	3	5	2	2	5	1	1	4	4	3	2	1	1	3
3	5	2	2	4	5	2	1	2	4	5	2	5	3	5	1	4	5	4	4	5	5	3	1	4	5	4	2	3	1	2	3	1	2	1	2
4	4	2	2	2	4	4	4	4	2	3	4	5	4	4	3	5	5	5	4	5	2	3	3	2	4	2	1	1	3	1	2	4	1	4	2
4	3	2	3	2	4	2	4	3	4	3	4	3	3	4	3	4	2	4	4	3	3	2	3	3	4	2	4	2	4	4	2	3	1	2	4
2	3	2	5	2	4	4	5	4	2	2	4	4	1	1	3	4	5	5	4	4	3	4	5	4	5	3	2	1	2	4	2	3	2	1	2
4	5	4	5	4	4	1	2	1	4	3	3	4	1	5	3	4	5	4	5	4	4	5	4	3	4	4	1	1	2	1	3	3	2	2	1
4	5	4	4	3	4	2	2	1	2	2	2	5	3	5	4	5	5	5	4	4	5	4	3	3	5	1	1	1	2	2	1	5	3	1	2
5	3	4	3	5	3	4	5	4	3	1	3	4	4	3	4	2	3	2	2	3	5	2	3	2	3	3	4	2	3	2	3	5	2	4	1
5	4	2	5	2	4	4	3	5	2	1	2	3	3	5	4	2	3	2	1	1	3	3	1	5	4	1	5	4	2	4	3	5	2	4	3
2	3	1	3	1	2	2	2	1	3	2	3	4	4	5	3	5	4	4	4	5	5	4	4	3	3	3	3	2	4	4	3	4	5	2	2
2	3	2	4	4	3	2	1	2	4	5	4	5	5	5	4	5	4	3	3	2	1	2	4	2	3	3	3	4	5	3	1	2	2	3	3
4	4	3	4	4	3	2	2	2	3	2	2	2	4	4	2	4	4	4	4	4	3	4	2	2	3	4	2	2	4	4	2	4	4	4	4
4	3	2	5	4	3	4	2	2	2	4	2	4	2	1	2	3	3	3	3	2	5	4	4	4	3	1	5	3	4	3	4	3	4	3	5
4	5	3	5	3	4	2	4	4	4	4	5	5	2	2	2	4	4	4	4	2	5	2	1	2	2	2	2	1	1	2	4	4	4	3	2
4	4	4	3	3	4	2	2	4	4	4	4	4	4	4	4	4	4	4	4	4	4	2	3	2	2	4	2	3	1	2	2	2	3	3	2
3	4	4	4	3	3	2	4	2	5	2	4	3	3	2	3	4	2	2	5	3	3	5	1	3	1	4	4	2	5	4	3	4	3	1	4
2	2	4	3	2	2	2	3	1	3	2	2	4	4	4	4	5	4	4	3	5	4	3	2	3	5	4	2	2	1	2	5	4	3	4	5
4	4	2	4	4	4	4	3	2	3	3	3	4	5	4	2	5	5	4	4	5	5	4	4	3	2	2	2	2	4	1	2	2	2	1	1
5	4	3	4	2	3	1	2	4	4	3	4	5	1	2	1	5	4	1	3	4	4	5	4	3	5	4	3	4	3	4	3	2	1	2	3
3	4	3	4	3	4	2	2	4	3	2	2	3	2	4	3	4	4	3	3	4	4	3	4	4	3	4	2	3	3	2	4	4	2	3	2
5	3	4	2	3	5	2	5	1	5	3	4	5	1	3	1	4	3	3	2	2	2	3	2	3	5	5	1	3	5	4	2	4	2	3	5
2	3	2	3	3	4	3	3	4	4	2	2	1	3	4	4	3	4	4	4	3	3	4	3	3	4	4	3	4	4	2	2	3	2	4	4
2	4	4	2	2	4	2	1	1	5	4	5	5	1	4	1	5	4	4	5	3	3	3	2	2	4	2	3	2	4	2	4	5	4	2	4
4	4	3	3	3	3	2	4	3	4	4	4	4	3	4	2	4	4	3	4	4	3	3	4	2	3	2	2	2	3	2	3	4	4	3	3
2	3	3	4	4	3	2	2	1	2	1	2	3	2	5	4	4	5	4	4	3	3	4	4	2	3	3	4	2	3	4	4	5	5	2	4
4	5	5	5	4	2	5	3	2	2	3	5	4	2	4	5	5	3	3	5	1	4	1	3	4	2	1	1	3	2	5	4	1	2	4	2
4	3	2	4	4	3	2	2	1	3	2	3	2	5	4	3	5	5	3	4	4	5	4	3	3	5	2	1	2	2	2	3	4	5	3	3
3	4	2	5	3	4	4	3	2	3	2	3	2	4	5	2	4	5	4	5	2	5	3	2	4	2	3	3	4	2	5	2	3	2	1	3
3	4	3	2	3	4	1	2	2	3	4	2	1	5	5	3	4	5	4	4	3	3	4	5	4	3	4	2	3	4	2	1	3	4	2	4
4	5	5	3	2	4	2	4	1	1	1	1	4	4	4	4	5	5	4	2	4	3	4	4	2	4	5	3	2	4	4	1	5	2	1	4
4	5	5	3	3	2	4	3	4	1	2	2	2	2	4	4	4	5	3	4	4	3	3	4	1	3	5	4	4	4	4	4	4	2	2	1
4	5	3	4	2	2	2	3	2	3	5	2	4	4	5	4	4	3	5	4	4	2	4	3	4	3	3	2	1	3	3	4	4	2	2	3
3	4	3	3	2	3	3	2	4	5	4	5	4	4	4	2	4	4	2	1	4	4	5	2	4	4	2	1	4	2	4	1	4	2	4	3
4	3	3	4	3	3	3	4	3	3	3	3	4	3	4	4	4	3	3	4	3	3	3	3	3	2	3	3	4	4	4	4	2	2	2	2
4	5	5	1	2	4	1	2	4	4	2	3	4	2	2	5	3	3	2	1	4	5	4	1	2	5	4	3	5	3	1	4	5	4	2	4
4	5	3	3	5	4	1	3	2	4	4	2	3	4	4	1	4	3	4	4	1	5	1	3	4	5	3	1	4	3	1	3	3	3	5	3
2	4	4	4	2	4	4	4	2	4	5	4	5	2	4	5	5	4	5	2	4	4	4	3	2	4	4	2	1	2	4	2	2	1	1	2
3	2	2	2	3	3	3	4	3	4	3	3	4	3	3	3	4	3	4	3	2	4	3	4	3	4	2	3	3	2	3	5	5	5	3	4
4	5	4	3	3	4	3	4	3	4	3	4	5	2	3	2	4	4	2	3	4	3	3	4	3	4	2	3	2	4	2	2	4	3	3	2
4	3	4	2	2	5	4	2	5	2	3	4	5	2	3	1	5	4	3	3	4	3	4	2	2	4	4	2	5	3	4	3	5	2	3	3
4	4	2	4	4	4	4	2	4	2	4	4	4	4	4	4	4	4	4	4	4	4	4	4	2	4	2	2	2	2	4	4	2	2	2	2
4	3	4	3	5	4	2	3	2	3	4	3	4	4	4	3	4	4	2	3	3	4	3	4	5	3	3	3	2	3	3	4	4	3	2	1
2	2	2	2	2	3	2	1	4	2	2	1	2	1	5	4	4	5	4	5	5	4	2	2	4	2	4	5	4	5	4	5	5	2	4	5
4	4	3	3	3	3	3	3	3	3	3	4	4	3	4	3	4	4	3	4	4	4	3	3	3	3	3	3	3	4	2	3	4	3	3	2
1	5	4	1	2	4	2	2	1	3	2	4	5	4	5	4	2	5	2	4	4	4	5	5	5	3	4	2	2	4	3	1	4	2	4	3
3	2	2	4	3	4	2	2	2	4	4	4	4	4	3	3	4	4	4	2	4	3	4	3	4	3	3	4	3	4	3	4	4	3	3	4
4	3	3	2	2	2	1	2	1	4	2	4	5	2	2	1	5	4	4	5	5	5	4	5	4	4	4	2	2	4	1	2	4	4	5	5
5	4	2	2	3	4	2	4	1	2	1	4	5	2	4	1	5	4	5	4	4	4	5	5	3	4	3	1	4	4	2	3	5	2	1	3
3	4	2	4	3	5	1	4	1	3	3	2	4	5	3	1	5	4	3	4	5	2	3	5	5	3	2	2	2	5	3	5	4	2	1	5
4	4	3	4	4	4	2	3	2	4	4	3	4	2	2	1	4	5	5	4	5	4	5	5	3	4	3	3	1	4	3	1	3	2	1	2
4	3	4	4	5	5	1	3	1	2	2	4	4	4	3	4	3	4	4	4	3	3	3	4	3	4	2	4	3	3	3	2	3	3	4	4
4	5	5	5	4	4	4	3	4	4	4	2	2	2	3	2	1	4	5	2	4	1	3	2	3	3	4	4	4	2	2	4	4	1	2	5
2	4	2	5	4	4	2	2	1	4	4	3	4	4	5	5	5	3	4	3	4	3	3	3	3	3	4	2	2	4	2	2	4	4	2	4
3	4	4	3	3	2	1	1	1	3	3	4	4	4	5	4	5	5	5	5	4	3	4	4	4	5	3	2	2	4	2	3	3	2	4	3
4	4	4	4	4	5	2	2	2	4	5	5	5	5	5	5	5	5	4	5	2	4	4	3	2	2	5	2	2	2	1	1	2	1	1	1
4	4	3	3	2	2	2	2	2	4	2	3	3	4	4	3	5	4	4	4	3	3	4	3	2	3	4	3	4	4	4	3	4	3	4	4
2	3	2	4	3	4	4	4	2	4	4	3	4	4	4	4	4	4	4	4	2	3	2	2	2	3	4	2	3	4	4	3	4	3	4	4
4	5	5	2	4	3	3	4	2	4	2	4	3	4	4	2	4	4	4	4	3	2	4	4	4	2	2	2	2	2	4	2	4	4	4	3
4	4	5	4	3	4	3	4	3	3	3	3	4	3	5	4	5	4	4	4	2	3	4	3	3	5	2	1	2	3	3	3	3	2	2	1
3	4	3	3	4	2	3	3	4	3	3	3	2	4	3	4	2	5	3	4	4	3	4	3	4	5	3	4	3	2	5	4	3	4	1	3
3	2	2	2	3	4	5	4	4	4	5	2	2	1	5	5	5	2	3	3	4	3	3	4	3	4	4	2	4	4	2	4	5	2	1	4
5	4	3	3	5	3	1	2	1	4	5	5	4	4	4	5	3	3	1	2	4	5	4	1	3	4	5	4	2	5	2	5	4	1	2	3
4	5	4	4	3	2	3	5	2	4	2	2	5	4	4	3	5	2	3	1	4	4	3	5	3	4	2	2	4	3	4	2	3	4	2	4
5	3	2	2	4	5	2	2	4	2	3	4	5	4	2	1	4	5	2	3	4	4	3	5	2	1	5	4	4	3	4	5	4	2	5	4
2	3	5	3	5	4	1	2	5	3	5	2	3	3	4	5	5	4	5	5	2	3	5	3	2	4	2	2	1	3	2	4	2	3	5	2
4	3	3	2	4	3	1	4	5	2	2	3	5	4	5	4	5	3	5	4	1	2	3	1	2	3	3	4	5	4	4	2	4	2	3	5
3	5	3	2	2	4	1	4	1	4	2	2	2	4	4	3	4	4	4	5	4	4	5	2	5	5	1	2	4	4	2	4	5	4	2	4
3	4	4	4	2	2	4	2	4	2	2	2	1	4	5	5	4	4	4	4	5	5	4	3	4	3	3	1	4	4	2	3	2	4	4	2
3	4	4	4	5	4	2	3	4	3	4	4	4	4	2	3	4	3	4	3	5	5	4	3	5	4	3	2	1	2	3	2	3	2	3	2
2	3	2	4	2	2	1	1	2	2	3	5	5	4	5	3	4	5	3	5	4	4	5	4	2	5	5	2	3	2	4	5	5	4	1	2
4	3	4	5	3	4	1	2	1	4	4	4	3	4	4	5	3	4	2	3	3	3	2	4	3	2	3	4	3	4	3	4	5	3	4	3
2	5	3	3	5	2	5	3	2	4	5	2	4	4	5	3	4	5	5	2	4	4	2	1	3	5	2	2	4	3	4	2	3	2	4	1
4	5	3	4	2	3	2	1	2	3	4	3	4	4	4	3	2	5	3	4	4	2	3	5	3	1	5	4	5	4	4	5	5	4	2	1
3	4	2	4	3	4	2	4	4	5	5	5	5	4	5	4	5	5	4	4	4	5	4	5	5	3	3	1	2	2	1	2	1	1	2	1
4	3	5	3	5	2	3	3	5	4	3	2	3	4	4	5	2	3	4	2	3	5	3	4	4	4	2	2	4	3	2	4	5	2	4	3
4	5	3	5	4	5	2	2	1	5	5	3	4	3	5	4	5	4	5	5	4	3	4	5	3	2	4	2	1	2	2	3	2	1	2	1
3	4	4	3	5	3	2	3	4	4	3	4	3	2	5	3	4	4	3	2	4	4	4	3	3	4	4	2	4	3	4	3	4	3	4	3
5	4	3	5	3	2	2	5	4	2	5	3	2	3	5	4	3	2	3	2	4	5	4	3	4	3	2	4	3	2	4	3	2	3	4	5
4	4	2	3	2	4	3	4	1	4	2	4	5	4	5	4	4	5	5	4	3	2	4	3	2	3	5	3	2	4	3	1	4	4	4	3
4	4	3	5	3	4	3	4	3	4	4	3	4	5	4	2	5	4	4	5	5	4	4	3	3	4	3	2	3	2	3	2	2	1	2	1
4	5	3	5	4	3	4	3	2	2	2	4	4	4	4	5	4	3	5	3	4	4	5	3	2	5	2	1	2	3	3	2	3	2	3	4
4	5	5	5	4	4	2	2	1	5	2	2	5	4	4	3	5	5	5	4	5	4	4	5	2	4	2	2	3	2	4	2	2	1	1	2
3	4	4	4	3	2	3	3	2	4	3	4	5	2	4	3	4	4	3	2	3	3	3	4	4	3	4	3	4	4	4	2	5	4	3	3
2	1	2	2	2	3	2	2	3	4	4	4	4	4	5	5	5	4	4	4	4	5	4	4	2	4	4	1	1	4	4	2	4	4	4	4
4	5	4	4	3	3	4	2	1	4	3	3	4	4	2	1	3	4	4	2	5	4	4	3	3	4	3	3	3	4	4	4	4	3	2	4
2	4	4	4	4	2	4	4	2	4	4	3	5	2	2	4	3	2	2	5	5	4	5	3	4	3	4	4	4	5	2	1	4	4	1	3
4	4	3	4	3	4	2	2	1	4	4	4	5	4	4	4	2	4	2	2	3	4	4	2	3	3	4	4	2	2	5	4	5	4	4	5
1	3	1	5	3	4	5	5	4	3	3	3	3	5	4	5	4	2	4	3	3	3	2	4	5	4	1	4	2	5	3	4	5	2	1	5
2	1	1	5	3	4	4	5	4	4	4	4	5	5	5	3	5	5	3	5	4	2	2	2	2	4	2	3	1	4	1	4	5	5	2	2
4	5	5	4	4	2	1	4	1	4	5	4	4	5	5	2	5	5	5	5	3	4	5	4	3	4	2	1	1	2	1	2	4	1	4	4
5	5	2	5	4	2	1	1	1	1	2	3	4	5	4	3	5	5	4	5	5	4	5	5	5	5	2	1	1	2	2	4	5	4	2	5
4	5	3	4	5	4	2	2	1	4	5	4	4	4	5	4	5	5	5	4	4	5	4	4	5	4	1	2	4	2	1	2	2	1	1	1
5	5	4	4	4	4	2	4	2	4	3	4	5	4	2	2	4	4	4	4	2	2	2	4	2	4	4	4	4	5	2	4	4	2	2	4
4	4	2	4	2	4	1	2	1	3	3	2	4	4	4	2	3	4	4	4	5	4	4	3	3	4	4	4	3	4	4	4	5	4	2	5
4	3	3	4	3	3	2	3	1	4	4	3	4	3	4	2	5	5	5	3	4	4	5	4	4	4	2	2	2	2	4	3	4	3	4	5
4	3	2	3	4	5	4	4	3	4	2	3	4	4	4	3	2	4	4	4	2	4	4	3	5	4	1	2	1	5	4	3	5	4	4	2
4	3	3	4	3	4	4	5	3	4	3	3	4	3	5	4	3	4	4	4	3	4	4	2	3	4	4	3	2	3	2	3	4	3	2	3
4	4	4	2	3	3	2	4	3	3	3	4	5	4	4	4	5	4	3	3	3	2	2	2	2	2	4	1	4	5	4	5	4	4	4	5
4	4	3	1	4	2	3	5	3	4	2	3	5	3	2	3	5	4	3	3	5	4	4	3	3	4	4	3	4	2	5	3	2	4	3	5
2	3	3	4	5	5	2	2	1	3	5	2	3	4	4	5	4	3	2	5	3	3	2	3	4	3	3	4	3	4	4	4	4	5	3	4
4	4	5	4	2	4	5	4	2	4	4	4	5	2	2	3	4	4	3	3	4	3	4	4	5	4	3	2	4	4	2	4	4	1	1	4
2	3	2	4	4	3	2	3	2	4	4	4	4	4	4	4	5	5	4	4	3	4	4	5	3	4	4	3	3	4	3	4	4	2	2	2
2	2	1	4	3	4	5	5	4	1	2	2	4	1	4	2	5	4	5	4	3	2	1	1	4	5	5	5	5	4	5	5	5	4	4	3
3	4	3	4	4	5	2	2	1	2	3	3	5	1	4	4	5	5	4	4	4	5	5	4	2	4	3	2	4	4	3	4	4	2	2	4
2	4	2	3	3	4	2	2	4	4	2	2	4	4	4	4	4	5	5	4	4	2	1	2	2	2	4	4	5	5	4	4	5	4	4	4
3	4	4	3	4	3	3	4	4	4	3	5	4	3	4	3	5	4	4	4	3	4	3	5	5	4	4	3	3	3	2	3	2	2	3	1
4	2	2	4	4	4	4	2	4	4	4	2	5	4	2	2	4	5	4	4	5	3	4	4	5	5	5	2	2	2	2	2	4	2	4	2
2	4	2	5	2	4	2	4	1	4	4	3	4	1	5	4	4	5	4	5	4	5	4	4	5	4	2	2	1	4	2	1	4	4	5	4
2	4	2	5	4	5	1	2	1	4	4	2	5	1	4	2	5	5	5	3	4	4	5	4	5	2	5	4	4	5	4	4	4	2	1	2
3	4	3	4	2	4	4	2	1	5	4	3	4	5	4	3	5	4	5	4	4	4	5	4	4	5	2	1	3	4	3	2	4	3	3	2
4	5	3	4	4	5	1	3	1	4	4	4	4	5	5	4	5	5	4	4	3	5	4	3	4	3	2	1	2	4	2	3	4	4	2	1
4	5	4	4	5	5	2	2	1	4	5	4	4	4	5	4	4	5	4	2	5	4	4	5	2	4	5	1	2	1	2	1	4	4	1	2
4	4	5	3	3	4	4	4	2	4	4	5	5	2	5	3	5	4	3	4	4	3	3	3	4	3	4	2	2	2	1	2	4	2	4	4
4	5	3	5	3	2	5	5	4	3	5	1	3	1	4	1	3	5	3	3	4	5	3	1	1	3	5	5	2	5	4	5	1	5	1	5
4	3	4	3	3	2	1	2	1	4	3	4	3	4	4	2	5	5	4	4	3	3	4	5	3	5	3	2	4	4	1	5	5	4	4	5
5	5	5	5	4	5	2	2	1	4	4	4	5	5	5	5	5	5	5	5	2	2	2	4	2	2	3	2	1	3	1	1	5	5	1	3
4	5	4	3	4	3	4	4	5	4	4	4	3	5	4	4	2	4	3	4	1	2	3	2	2	3	3	4	3	4	3	2	5	4	2	4
4	3	4	4	4	5	2	2	4	3	3	5	3	4	5	3	2	4	3	2	5	5	3	4	3	4	3	5	3	4	5	2	4	2	3	3
2	2	3	3	3	3	4	4	2	2	2	2	1	4	5	4	5	5	4	4	5	5	4	4	5	4	3	4	5	4	4	5	4	2	2	1
4	3	3	3	4	4	4	3	3	3	4	4	4	3	4	3	4	4	3	4	3	4	3	4	4	3	4	3	4	4	3	3	4	3	4	3
2	4	1	4	2	4	1	2	4	4	2	4	5	4	4	4	5	5	5	4	5	4	5	5	4	5	2	1	1	4	2	4	4	4	1	4
4	2	3	4	3	5	2	4	5	2	4	2	4	2	4	1	4	5	4	1	5	5	5	4	5	3	5	1	4	5	4	5	2	4	1	2
3	5	4	2	1	4	4	2	5	5	4	3	4	4	5	1	4	5	5	5	3	4	3	5	2	4	3	2	3	5	5	2	5	1	2	1
2	3	2	5	2	4	3	2	4	3	4	3	4	4	4	2	5	3	4	3	5	5	2	3	1	3	5	3	5	4	5	2	5	3	4	5
4	4	3	4	4	5	4	3	5	4	4	4	5	2	4	1	5	3	5	3	4	3	3	2	2	4	4	3	3	4	4	3	2	2	4	4
3	4	4	4	4	3	2	2	4	3	4	3	4	4	2	2	4	4	4	4	2	3	4	4	4	4	4	4	3	4	4	3	4	2	4	4
4	5	5	3	2	2	4	2	4	3	2	2	4	2	4	2	4	4	4	4	2	4	4	5	5	3	2	4	4	4	2	4	5	4	4	4
4	4	5	4	4	3	4	3	2	4	4	4	4	2	2	2	4	4	4	3	4	2	4	3	2	4	4	5	4	4	5	2	3	2	4	4
3	5	2	2	4	5	3	3	5	3	3	2	3	3	3	5	3	4	3	3	5	4	5	3	3	4	4	2	5	3	5	3	5	3	4	3
2	1	2	4	4	5	4	5	4	4	4	5	5	5	4	2	5	4	5	5	2	2	1	1	2	1	5	5	2	4	5	2	4	5	4	4
4	4	5	3	3	5	4	4	2	4	4	3	5	2	4	2	4	4	3	3	5	3	3	4	4	4	5	2	4	4	5	3	4	2	2	1
4	5	4	4	4	2	4	2	1	4	3	4	5	4	5	4	5	5	4	4	5	5	3	4	5	3	1	4	2	1	4	4	5	2	2	1
4	5	4	5	3	5	5	4	3	5	4	5	4	3	5	3	4	2	2	5	3	5	4	3	3	4	4	2	4	3	1	3	2	4	3	2
5	4	3	3	3	4	3	4	3	4	3	4	4	4	4	3	3	4	4	3	4	3	4	4	3	3	3	3	4	4	4	3	3	3	3	4
1	1	1	1	1	2	1	1	1	4	5	4	4	5	4	5	4	4	4	4	5	4	5	5	4	5	4	5	4	5	5	4	2	5	4	4
4	4	4	3	2	4	2	2	4	3	3	3	3	5	4	4	4	4	4	3	4	4	3	4	4	3	5	4	3	4	4	3	3	4	3	4
2	4	2	4	4	4	4	2	4	2	2	2	4	1	4	2	5	5	5	4	5	4	2	4	4	4	4	2	4	5	4	5	4	5	4	2
4	5	4	5	5	4	3	2	2	4	4	4	5	3	4	2	3	4	4	5	5	5	5	4	5	5	2	2	2	1	3	2	4	2	2	3
4	5	4	5	4	4	3	2	3	4	3	4	4	4	2	3	4	5	5	4	4	4	5	4	3	4	5	3	2	4	3	2	3	2	1	3
2	4	1	4	2	2	5	3	2	4	2	4	5	1	5	2	4	5	2	3	3	4	4	3	5	4	4	4	5	5	3	4	4	3	5	5
2	3	3	4	4	3	3	3	4	3	3	3	2	4	5	3	4	4	4	3	4	4	5	4	3	3	4	3	4	4	4	4	3	3	5	4
4	5	5	3	2	3	2	3	4	4	3	3	4	4	5	2	4	3	4	4	4	3	4	4	2	4	5	3	4	4	4	3	4	2	2	4
5	5	5	5	4	4	2	1	2	4	3	4	2	5	5	3	5	4	2	5	5	5	4	4	2	4	2	3	2	4	3	4	4	2	1	5
4	5	4	2	5	3	2	2	2	3	4	4	4	4	4	3	2	3	4	3	4	3	5	4	4	3	4	3	4	5	4	3	4	4	3	3
4	5	4	5	3	4	1	2	1	5	5	3	4	5	5	2	5	5	5	5	5	5	4	3	2	3	2	2	3	3	2	3	4	5	2	3
4	3	4	4	2	3	2	4	2	4	3	4	4	3	4	4	5	4	3	3	4	3	2	4	4	5	2	3	5	2	4	5	5	3	4	4
4	3	3	4	4	3	3	2	1	4	2	4	5	2	4	3	4	5	3	4	4	4	5	5	4	3	4	2	4	5	4	3	5	3	4	3
4	3	2	5	3	4	4	2	3	2	2	3	4	5	5	4	5	4	5	5	4	4	5	4	3	2	3	2	3	4	3	4	5	3	5	4
4	5	4	5	4	3	2	2	1	4	4	3	3	4	4	2	5	4	4	2	5	5	4	5	4	3	5	3	4	4	3	5	4	3	2	4
4	4	3	4	4	4	3	4	3	4	3	2	3	4	3	4	5	5	5	4	4	4	4	4	4	4	4	4	4	4	4	3	2	3	3	2
4	3	3	4	4	3	4	3	3	3	4	3	4	4	4	3	4	3	3	4	3	4	3	4	4	3	3	4	5	4	3	4	4	3	4	4
5	5	4	3	4	4	2	2	3	5	4	2	4	3	3	2	5	5	5	5	2	3	4	4	1	5	4	4	5	4	3	2	5	3	2	4
2	3	2	5	2	3	3	4	5	4	4	5	3	5	4	2	3	5	3	3	5	3	5	4	2	5	3	3	4	5	4	3	4	2	5	4
2	3	2	2	2	4	3	4	2	4	4	4	5	4	5	3	5	5	5	4	4	5	5	4	3	4	4	3	2	4	5	3	4	3	4	3
4	3	4	4	3	5	4	3	4	4	3	3	4	3	4	4	3	4	3	3	3	3	4	4	4	3	4	4	4	4	4	3	4	4	3	4
5	5	5	5	4	5	2	4	2	4	4	4	5	4	4	5	5	5	4	5	4	5	5	4	4	5	2	2	2	2	1	2	2	1	1	2
4	5	5	3	3	4	4	2	3	3	4	3	4	2	3	4	5	4	4	4	5	4	5	4	3	4	5	2	3	4	4	2	2	4	3	2
4	5	3	3	2	4	1	2	1	4	2	4	5	5	5	4	5	4	3	5	4	2	5	4	4	4	5	1	2	3	4	3	5	4	4	4
5	5	5	3	4	3	2	2	2	4	4	4	5	4	3	2	5	5	5	5	4	4	3	3	4	3	4	1	4	4	2	5	5	3	2	1
2	3	1	4	4	4	4	3	3	3	3	3	3	4	4	4	4	4	4	4	3	4	4	4	4	4	4	4	3	4	4	4	4	4	4	4
4	5	4	4	3	4	3	2	3	4	5	5	4	5	5	4	5	4	5	5	4	5	4	5	5	2	4	3	2	3	2	3	1	2	2	1
4	4	5	5	4	4	4	4	4	4	4	5	4	5	4	4	5	4	4	5	4	4	4	5	5	4	5	2	3	2	1	2	2	2	1	1
2	3	3	4	4	4	2	1	2	4	4	4	4	4	5	4	4	4	4	5	5	5	4	5	3	4	4	1	1	4	4	4	5	4	4	4
2	5	3	5	4	5	4	3	5	3	2	3	5	4	4	3	5	4	4	5	2	2	3	4	3	4	3	4	2	4	4	2	5	4	3	5
3	4	3	4	3	4	4	4	4	5	4	4	5	4	4	3	5	5	4	4	3	2	3	4	4	3	4	2	3	4	4	2	4	4	2	4
2	2	2	4	2	4	2	4	2	4	4	2	5	2	4	4	5	5	5	4	4	5	5	4	5	3	4	4	4	4	4	5	4	2	4	2
5	4	5	4	3	5	1	4	2	5	4	3	4	4	4	4	5	5	3	5	2	4	5	4	1	2	2	5	5	4	4	5	4	2	2	1
3	4	4	4	5	5	2	2	2	2	3	3	4	3	4	3	4	5	4	3	2	5	4	5	5	4	4	2	3	4	4	5	4	5	3	5
4	5	3	4	3	3	4	1	4	4	3	2	4	2	5	5	5	4	5	5	5	4	4	5	5	4	4	1	4	5	1	3	4	4	1	4
4	5	4	4	5	3	5	4	3	2	5	5	4	4	3	2	5	4	5	5	4	3	4	5	2	3	4	2	1	2	2	3	5	4	3	4
3	4	3	5	4	5	2	3	2	5	3	3	5	5	4	3	5	5	4	5	3	4	5	4	4	4	2	2	1	3	1	2	5	4	4	5
4	5	4	1	2	4	5	4	3	5	5	5	5	5	5	4	5	5	5	5	4	4	5	5	4	5	1	1	2	2	2	4	2	1	2	2
2	3	2	4	4	5	5	2	5	2	5	2	4	4	5	4	4	5	2	4	4	4	5	3	4	2	3	4	5	5	2	5	4	5	2	3
4	4	2	5	4	4	2	1	4	4	2	4	5	4	2	1	2	5	5	5	5	5	4	3	5	4	5	4	5	4	4	4	2	5	1	2
3	2	2	4	3	3	4	2	4	3	4	3	4	4	3	4	5	4	5	5	4	4	5	4	5	4	4	5	4	3	4	5	4	3	3	4
3	4	4	3	3	2	3	4	5	4	4	4	4	2	3	4	4	3	4	4	4	3	4	4	4	3	4	4	4	3	4	5	3	4	4	5
4	5	4	5	3	3	4	5	5	1	1	2	4	4	4	4	5	4	3	3	5	4	5	3	4	4	3	5	4	4	5	4	3	3	1	3
4	5	4	3	5	4	5	3	5	4	3	3	4	1	3	3	5	4	5	4	3	2	3	2	2	3	5	5	4	4	5	3	5	1	4	5
2	3	4	4	3	5	4	3	5	4	4	3	5	2	1	2	3	4	3	1	4	4	5	4	4	5	4	4	3	4	5	4	4	4	4	5
2	4	2	4	5	5	5	4	5	3	3	3	4	5	4	4	5	5	4	4	2	3	4	2	2	4	4	4	3	2	4	2	5	4	5	5
4	4	3	3	4	5	3	4	4	4	3	3	4	4	4	4	5	5	5	5	4	3	3	4	4	5	3	2	3	4	2	4	5	4	2	2
4	4	4	4	4	5	2	2	4	5	4	4	5	4	5	4	5	5	4	5	2	4	4	4	2	4	2	2	2	4	4	4	4	2	2	4
4	5	4	4	5	2	5	2	4	4	3	4	4	4	4	5	5	4	4	4	1	4	4	5	3	4	5	4	5	4	4	5	1	2	1	2
4	4	5	4	5	4	4	4	4	3	4	4	4	3	4	4	4	3	3	3	3	3	3	3	4	3	3	3	4	4	4	4	3	3	4	4
2	3	1	5	4	2	5	4	3	5	4	4	5	3	3	4	4	5	4	4	3	5	4	3	3	3	2	4	4	3	5	4	4	3	4	5
4	4	4	4	4	4	2	4	2	3	2	3	3	5	4	4	5	4	5	4	4	4	4	4	5	4	4	2	4	5	4	2	3	4	4	3
4	4	4	3	5	4	2	2	2	3	4	3	4	5	4	4	5	5	5	5	5	4	4	4	5	5	5	2	3	3	3	2	3	3	3	4
3	4	3	4	4	4	5	4	5	3	3	3	3	3	5	3	4	4	4	3	4	4	5	4	5	3	4	3	3	4	4	3	5	3	2	4
2	4	3	4	4	3	3	4	5	5	3	5	4	5	4	5	3	4	4	4	3	3	2	3	3	3	4	3	5	4	3	4	4	3	4	5
4	5	2	5	4	4	5	4	3	4	4	3	4	2	4	5	5	4	5	4	5	4	5	3	5	5	3	3	2	4	1	3	4	5	2	1
4	5	4	3	3	4	4	3	2	4	4	4	4	4	4	3	4	4	4	3	4	4	5	3	4	4	4	3	4	4	2	4	4	4	4	4
3	4	5	3	2	4	4	4	5	4	2	3	4	4	5	4	4	4	3	4	4	4	3	4	3	4	4	3	5	4	3	4	4	3	4	2
4	4	3	4	3	4	5	4	5	4	3	3	5	3	5	2	4	3	4	4	4	4	4	3	3	3	4	4	4	4	3	4	4	2	4	4
4	5	5	3	4	5	1	4	2	2	5	4	3	5	3	2	5	4	5	4	3	5	3	5	3	2	4	3	5	4	2	4	4	3	5	4
1	2	2	5	4	5	2	5	4	5	4	4	4	4	4	4	5	4	4	5	2	2	2	4	2	4	5	4	2	4	4	5	5	4	5	5
4	5	3	5	4	5	2	3	2	4	5	5	5	4	5	4	4	5	4	5	2	2	3	4	2	4	3	3	4	4	3	2	4	5	4	3
4	2	5	3	2	4	1	5	4	3	2	4	2	5	5	4	2	5	4	4	5	4	2	4	5	4	4	4	3	4	4	4	5	4	5	4
4	5	5	4	4	5	2	3	4	5	3	4	5	4	5	5	5	4	2	4	5	5	4	5	5	1	2	2	1	1	2	1	5	5	5	4
4	5	5	5	3	3	2	4	5	2	2	3	3	4	5	2	4	4	4	2	4	5	5	4	5	4	3	2	3	5	1	4	5	5	5	5
4	4	4	3	4	3	3	4	4	4	5	5	4	4	4	3	4	4	4	5	4	4	3	4	5	4	3	3	3	4	4	3	3	4	3	5
4	4	2	4	4	5	2	2	2	5	4	5	5	4	5	4	5	5	5	4	4	3	4	5	3	4	4	3	2	5	4	2	4	3	2	4
5	4	4	5	4	5	4	4	4	4	5	4	4	2	5	4	4	5	5	5	5	5	4	4	5	4	4	2	4	4	1	4	2	1	2	1
1	4	1	3	4	3	5	4	4	3	2	4	4	5	5	4	3	4	4	3	5	4	5	4	4	4	4	4	4	5	3	5	4	4	5	3
3	4	4	3	4	4	4	4	3	3	4	3	4	3	4	4	5	4	4	4	3	5	3	4	4	4	5	3	4	5	4	3	5	4	3	3
3	4	4	3	3	4	3	5	4	4	2	4	4	3	4	3	5	4	4	3	5	4	4	3	3	4	4	5	4	4	4	4	4	3	4	4
4	5	4	3	2	4	5	4	4	4	5	4	5	4	4	5	4	4	4	5	4	4	5	5	4	5	5	1	4	2	2	4	4	2	2	1
4	2	1	4	2	1	4	1	1	5	4	4	5	4	4	5	5	5	4	1	5	5	5	4	5	4	5	5	1	4	4	5	4	5	4	5
3	4	4	3	4	4	5	4	4	5	4	4	4	3	4	4	5	5	2	4	3	3	3	3	4	3	4	3	4	5	4	4	5	3	2	4
4	3	5	5	5	4	5	4	3	4	3	3	4	4	5	4	3	5	5	4	3	5	3	4	4	3	3	3	2	4	3	5	5	2	4	2
4	4	5	5	4	3	1	5	2	3	2	2	5	4	5	4	3	5	3	5	4	5	4	5	2	2	5	4	2	4	4	5	5	4	5	4
5	3	4	3	4	3	4	4	3	5	5	4	4	4	5	4	3	4	4	4	3	5	3	4	4	4	5	3	2	3	3	4	5	4	3	4
4	4	4	4	5	5	4	4	4	4	4	4	4	5	4	4	5	5	5	5	4	4	5	4	4	5	4	2	2	4	2	2	2	2	2	2
3	4	2	5	4	5	4	5	4	4	5	4	3	2	5	2	5	4	4	4	5	5	4	3	3	4	4	2	4	5	4	5	1	4	5	2
3	4	3	4	3	4	4	4	3	4	4	4	4	4	4	5	4	4	4	4	4	4	4	5	3	4	3	4	3	4	3	4	5	4	4	3
3	3	3	4	4	3	4	5	3	4	3	4	5	3	5	4	4	3	5	3	4	4	3	4	4	4	4	3	5	4	4	5	4	3	4	4
2	4	4	4	4	4	4	4	4	4	4	5	5	4	4	4	5	5	2	4	4	4	5	4	3	4	3	2	4	4	2	2	4	4	4	5
5	4	5	4	4	5	5	2	4	2	3	3	5	3	5	4	5	4	2	2	5	4	5	4	5	4	4	2	4	5	2	4	2	4	3	5
4	5	2	4	5	5	5	5	4	1	3	3	5	5	2	1	5	4	4	5	3	3	3	1	4	4	5	4	3	5	4	4	5	4	5	5
5	5	5	5	5	5	2	4	2	5	4	4	5	4	5	4	5	5	5	4	5	5	4	4	3	4	4	2	2	4	3	3	2	2	2	2
3	2	2	5	4	5	1	4	2	4	3	5	4	5	5	3	5	5	3	5	3	3	4	3	3	3	5	3	4	5	4	5	5	4	5	5
4	5	4	5	4	5	2	2	3	5	4	4	5	2	5	4	3	4	3	4	5	4	5	4	2	4	4	3	4	5	4	5	4	3	2	4
5	5	5	5	4	5	3	2	4	5	4	4	4	5	3	2	5	5	4	4	2	3	3	2	3	2	4	4	4	5	4	3	5	5	4	4
4	4	3	4	3	4	2	2	2	4	4	4	5	5	5	4	5	5	5	4	4	5	5	4	5	4	3	2	4	4	3	4	4	4	3	4
4	4	4	5	3	4	4	4	5	5	5	4	3	4	4	5	5	4	5	4	5	3	4	4	4	5	4	2	2	1	2	4	5	4	3	4
4	4	3	2	2	2	5	4	4	3	5	4	4	4	4	4	5	5	4	4	4	3	3	3	5	4	3	5	5	5	4	3	5	5	4	4
4	5	5	5	2	2	2	2	2	5	4	5	5	5	4	4	5	4	5	5	5	4	5	5	5	5	2	2	4	5	2	4	4	4	2	2
5	5	5	4	4	4	2	2	1	3	3	3	5	5	5	5	5	5	5	5	5	3	5	5	3	4	5	1	1	4	4	4	5	2	4	5
4	4	3	4	4	5	5	3	4	4	5	4	3	4	5	4	5	5	4	5	4	5	3	5	4	3	3	3	2	3	2	4	4	3	4	4
4	4	4	3	2	3	4	3	2	4	5	5	5	1	5	3	5	5	5	5	4	4	5	3	5	4	4	2	4	5	2	3	4	5	5	4
4	5	4	3	3	5	4	3	4	5	5	4	3	4	5	2	4	5	5	5	3	4	3	5	5	5	4	3	2	4	5	3	4	2	4	3
4	4	3	4	3	5	4	3	4	3	4	4	4	3	2	4	5	3	5	5	4	5	4	5	3	5	5	4	5	3	4	3	3	4	4	4
4	5	5	4	4	4	5	4	2	4	5	5	5	2	4	4	5	5	4	5	5	3	4	3	3	4	4	2	4	4	3	5	4	3	2	3
4	3	4	5	3	4	4	4	3	4	5	4	4	3	4	3	5	5	5	5	3	4	3	3	4	5	4	3	4	3	3	4	4	5	3	4
4	3	4	5	4	4	3	4	4	4	3	4	5	3	4	5	4	4	5	4	4	4	3	4	4	3	4	4	5	4	4	5	3	4	4	4
4	5	4	3	3	4	5	4	4	4	4	4	4	4	4	5	3	4	4	5	5	5	4	4	3	4	5	4	5	4	4	3	4	3	2	1
1	3	2	4	5	4	4	5	2	4	3	4	5	3	2	5	4	5	5	5	4	5	3	5	3	5	5	3	5	4	5	4	5	3	5	5
3	4	5	4	4	3	4	4	4	5	4	5	5	4	4	4	5	5	5	4	5	4	5	5	5	5	4	5	4	4	2	2	2	2	2	1
4	4	4	5	5	4	5	4	4	4	4	5	4	5	4	4	5	4	5	4	5	4	4	5	4	5	5	1	3	3	2	3	4	3	2	2
5	4	5	4	5	4	4	5	4	4	5	5	4	4	5	4	5	4	4	5	3	5	3	4	3	4	3	5	4	5	5	4	1	2	1	2
4	4	5	4	4	3	3	4	5	4	5	4	4	4	3	4	4	4	4	4	3	5	3	4	3	4	4	4	3	5	5	3	4	5	3	5
4	5	4	3	5	5	5	4	4	5	5	3	2	3	4	4	5	3	4	3	5	5	5	5	3	3	3	4	3	4	5	4	5	4	3	3
4	5	3	4	4	3	3	4	5	3	3	4	5	5	5	4	5	3	3	5	5	3	5	3	3	5	4	3	4	4	3	5	5	4	5	4
2	3	2	4	3	5	5	2	4	3	4	5	5	5	3	4	5	4	5	4	5	4	4	5	5	4	5	3	5	5	5	5	3	4	4	2
4	3	5	5	4	5	3	4	3	5	4	3	4	3	4	3	5	4	5	4	4	4	5	4	4	3	5	4	5	4	5	4	5	4	3	5
4	5	4	5	5	4	2	3	1	3	3	4	3	4	5	4	5	5	3	5	3	5	5	4	4	3	4	4	3	4	5	4	5	5	5	4
4	5	4	5	5	4	4	5	4	4	5	5	4	5	5	4	5	4	5	3	4	5	4	5	4	3	4	3	2	3	3	3	4	3	2	3
4	4	3	5	4	5	2	3	2	5	3	3	4	4	5	4	5	5	4	4	5	5	4	5	4	4	4	3	4	4	5	4	5	4	4	4
4	5	4	4	4	5	2	4	4	5	4	3	5	4	3	4	4	5	4	4	5	5	5	3	4	5	3	5	5	4	4	2	5	4	3	4
5	3	5	3	4	4	5	4	3	4	3	2	5	4	5	4	3	5	4	3	5	4	3	2	4	5	5	3	4	5	4	5	5	4	5	3
4	4	5	5	4	5	3	4	2	4	5	4	5	4	5	5	4	4	4	5	5	5	4	4	4	4	4	2	3	4	4	3	4	5	2	3
5	4	4	5	4	5	4	4	4	4	4	5	4	5	5	4	5	4	4	5	5	5	4	4	2	5	4	2	2	1	3	4	5	4	4	4
4	5	4	4	5	4	2	5	2	5	4	4	5	3	1	2	4	5	4	4	5	5	4	5	5	4	4	4	3	4	5	4	5	4	4	5
3	4	4	5	4	4	4	5	3	4	4	4	5	4	5	4	4	4	4	4	3	4	5	4	5	4	5	3	4	4	4	4	5	4	4	4
4	5	4	5	4	5	5	4	4	3	4	5	3	4	5	5	4	4	4	4	4	4	4	5	4	5	5	2	3	4	4	4	4	3	3	4
4	4	4	2	4	4	5	5	5	4	2	2	4	5	5	4	4	5	4	5	5	3	5	5	5	4	4	2	2	2	5	4	5	4	5	5
2	4	4	4	4	5	5	4	4	5	4	3	4	4	5	4	4	5	4	4	4	4	4	5	5	4	4	4	4	5	4	4	4	5	4	4
4	5	3	5	4	5	4	4	5	5	4	5	4	4	4	5	5	4	5	4	5	5	5	4	5	4	3	3	5	4	3	4	1	2	4	5
5	5	5	4	5	5	5	5	4	4	4	5	5	4	4	3	5	5	5	5	5	3	4	4	3	3	3	2	3	4	2	4	5	5	4	4
4	5	3	5	5	4	4	4	5	4	4	3	4	4	3	5	3	4	5	4	5	4	5	3	5	4	4	5	4	4	3	5	3	3	4	4
5	4	4	5	5	4	3	5	5	4	3	4	5	3	3	5	5	4	4	5	5	3	4	3	3	4	4	3	4	4	5	5	3	3	5	5
4	5	4	3	4	5	5	2	4	5	4	4	5	5	4	3	5	4	5	5	4	3	4	5	4	5	4	3	2	4	3	4	5	4	5	4
4	4	5	5	3	4	5	4	5	5	4	5	5	5	4	5	4	4	5	4	5	4	4	4	3	4	4	3	4	4	4	4	5	4	1	3
4	5	5	4	4	3	5	5	2	4	4	3	4	4	4	4	5	5	3	4	4	4	5	4	3	4	4	5	4	3	4	4	5	5	4	5
3	4	5	4	5	5	4	3	3	5	4	3	4	5	4	3	5	4	4	4	5	3	4	3	5	4	5	4	3	4	5	4	4	4	5	5
4	4	4	5	4	4	4	4	5	4	4	5	4	2	4	4	5	5	4	4	4	4	5	4	5	4	5	2	2	5	4	4	4	4	5	4
4	4	4	5	4	4	5	4	4	5	4	4	4	4	4	4	4	4	4	4	5	4	4	5	5	4	4	5	4	4	4	4	4	4	5	4
4	4	5	4	5	4	4	5	2	5	4	4	5	4	4	4	5	4	4	4	5	4	5	4	4	4	5	2	4	4	4	5	4	5	4	4
4	5	4	4	5	4	4	5	4	4	4	4	5	3	4	5	4	4	4	5	4	4	4	4	4	4	4	5	4	3	4	5	4	3	4	5
4	5	4	4	5	5	5	4	4	5	5	5	5	4	4	1	5	5	4	5	5	4	5	5	5	5	5	2	4	4	4	4	4	2	4	2
4	4	5	4	5	4	4	5	2	4	4	4	4	4	5	4	5	4	4	4	5	5	4	4	4	4	4	4	4	5	4	4	4	4	5	4
4	5	5	4	5	5	2	2	4	4	5	5	4	3	5	4	5	5	5	5	3	5	5	4	5	4	3	4	4	4	5	5	4	4	4	4
4	4	5	4	5	5	2	4	2	5	5	5	5	4	5	4	5	4	4	4	5	5	5	5	5	5	5	2	2	4	1	4	5	5	5	2
4	5	4	5	4	4	2	4	2	4	4	4	5	4	5	4	5	5	5	4	5	5	5	5	5	5	4	2	4	5	2	4	5	4	4	4
4	5	4	5	4	5	3	4	3	4	4	5	4	4	3	3	5	5	4	4	5	4	5	5	5	4	4	4	3	4	4	4	4	4	5	5
3	4	3	4	3	5	5	5	4	5	4	5	5	3	3	2	4	4	4	5	4	5	4	5	5	5	5	4	4	5	5	4	4	5	5	4
4	5	4	5	5	4	4	5	5	4	3	3	3	4	4	4	5	5	5	5	4	4	4	5	4	4	4	4	5	5	4	5	5	4	2	4
4	5	4	5	4	4	5	4	4	4	4	5	5	4	4	4	4	4	4	4	4	5	4	4	4	5	5	4	4	5	4	5	4	4	4	2
4	5	4	5	4	4	4	4	4	4	4	5	4	5	4	4	4	5	5	4	4	3	4	4	5	4	4	5	4	4	5	4	4	5	4	4
4	5	5	3	4	4	4	3	4	5	4	3	4	5	5	5	4	3	4	4	5	4	5	5	4	4	4	5	5	4	4	5	4	4	4	5
4	5	4	5	5	3	5	4	5	5	3	4	5	4	5	4	3	5	5	5	5	4	4	5	4	3	4	5	4	4	4	5	5	3	4	4
4	5	5	5	4	3	3	5	5	4	5	5	3	4	3	4	5	4	4	4	5	4	5	4	4	5	5	4	5	3	3	5	4	5	4	5
4	4	4	5	4	5	4	4	4	5	4	5	5	4	5	2	5	4	4	5	5	5	5	4	5	4	2	4	4	5	4	5	4	4	4	5
4	5	4	4	4	4	4	5	4	4	4	4	4	4	4	5	4	5	5	5	4	4	5	4	5	4	4	4	5	4	4	4	4	5	4	4
4	5	4	5	4	5	4	5	4	5	5	4	5	4	4	5	5	4	5	4	4	4	4	4	4	5	4	4	5	5	3	5	4	4	5	4
4	5	4	4	5	4	5	4	4	4	5	4	4	4	4	5	4	4	4	5	4	5	4	4	5	4	5	5	4	4	4	4	4	4	5	4
4	5	4	4	4	5	5	4	5	5	5	5	5	4	5	5	5	5	4	4	5	5	5	5	4	4	5	2	5	5	5	5	4	2	1	1
4	5	4	4	5	4	4	4	4	4	4	4	4	5	5	4	5	4	4	5	5	4	5	4	4	4	4	4	4	5	4	4	5	4	5	4
4	5	3	5	5	5	4	4	5	5	5	4	5	5	4	3	5	4	5	5	4	4	5	4	5	4	4	4	4	5	4	4	4	5	3	4
4	4	5	4	5	5	4	5	4	5	4	4	4	5	4	2	4	4	5	5	4	4	5	4	5	4	4	4	4	4	5	4	5	5	4	5
4	5	4	4	5	4	5	5	4	4	4	4	4	4	4	5	5	4	5	4	5	5	4	4	4	5	5	5	4	4	5	5	5	4	4	4
4	5	5	4	5	5	4	5	4	4	5	4	4	5	4	4	5	5	4	4	4	5	4	4	4	5	4	4	4	5	4	4	5	5	4	4
4	5	5	5	4	4	4	5	5	5	5	5	5	4	4	4	5	5	5	5	5	5	4	5	1	4	5	4	2	5	4	5	4	5	5	4
5	5	4	4	5	5	5	5	4	4	5	5	5	4	4	5	5	5	4	5	5	5	4	4	5	4	5	4	4	5	4	4	3	4	2	4
4	4	4	4	4	4	4	4	5	5	5	5	5	4	4	4	5	5	4	4	4	5	4	4	4	4	5	4	5	5	4	5	5	5	4	5
4	5	4	5	5	4	4	4	5	5	4	5	4	5	4	5	4	5	5	5	4	5	5	4	4	4	5	3	4	5	4	4	5	4	5	5
4	4	5	5	4	5	5	4	4	5	4	5	4	5	4	4	5	5	5	5	4	5	4	5	4	5	5	4	4	5	4	4	5	4	5	4
4	5	5	5	4	5	5	4	4	5	4	4	5	5	4	4	5	5	4	5	4	5	4	5	5	4	5	4	5	4	4	4	5	4	4	5
5	4	5	4	5	4	4	5	4	4	4	4	4	5	5	5	4	5	5	5	5	5	4	5	4	5	4	4	5	4	5	4	5	5	4	4
4	5	4	5	5	5	4	4	4	4	4	4	5	5	5	4	5	5	5	5	5	5	4	4	5	4	4	4	5	5	4	5	5	4	4	5
4	5	5	5	5	4	4	4	5	5	5	4	4	5	5	4	5	5	5	5	4	5	4	4	5	4	4	4	4	4	5	4	5	5	5	5
4	5	5	4	5	5	5	5	4	5	5	5	4	5	4	4	5	5	4	4	5	4	4	5	4	5	5	4	5	5	5	5	4	4	5	4
5	5	5	4	4	5	5	4	5	5	4	4	5	4	5	5	4	5	5	5	5	4	5	4	4	4	5	4	5	4	5	5	5	5	5	4
5	5	5	4	5	5	4	5	5	5	5	5	5	5	5	4	5	5	5	5	5	5	5	5	5	5	5	5	5	5	5	5	5	5	4	5
5	5	5	5	5	5	5	5	5	5	5	5	5	5	5	5	5	5	5	5	5	5	5	5	5	5	5	5	4	5	5	5	5	5	4	5
