# Supplementary material for: The excessive celebrity worship behavior questionnaire: Chinese scale development and validation
Source: PLoS One. 2024 May 22;19(5):e0303683. doi: 10.1371/journal.pone.0303683 (PMC11111060; doi:10.1371/journal.pone.0303683)
Supplement: S2 Dataset — (XLSX) [file pone.0303683.s002.xlsx]

## Sheet: S2 sample 2 dataset
h1	h2	h3	h4	h5	h6	f1	g1	g2	g3	g4	g5	g6	f2	i1	i2	i3	i4	f3	w1	w2	w3	w4	f4	r1	r2	r3	r4	f5	a1	a2	a3	f6	c2	c3	c4	f7	b2	b3	b4	f8	e1	e2	e3	f9	J1	J2	J3	J4	J5
5	3	2	4	3	1	3	3	2	4	3	2	3	2.83333	4	4	3	4	3.75	4	2	4	5	3.75	4	5	5	4	4.5	4	4	2	3.33333	3	4	1	2.66667	3	2	4	3	4	5	4	4.33333	3	1	2	3	3
4	4	5	5	5	3	4.33333	4	5	3	5	3	3	3.83333	4	1	5	4	3.5	2	1	2	3	2	5	4	3	4	4	3	4	2	3	4	5	4	4.33333	4	2	3	3	5	4	3	4	4	3	1	1	2
1	1	1	1	1	1	1	1	1	1	1	1	1	1	1	1	1	1	1	1	1	1	1	1	1	1	1	1	1	1	1	1	1	1	1	1	1	1	1	1	1	1	1	1	1	1	1	1	1	1
1	1	1	1	1	1	1	1	1	1	1	1	1	1	1	1	1	1	1	1	1	1	1	1	1	1	1	1	1	1	1	1	1	1	1	1	1	1	1	1	1	1	1	1	1	1	1	1	1	1
1	1	1	1	1	1	1	1	1	4	1	1	1	1.5	1	1	1	1	1	1	1	1	1	1	1	4	4	1	2.5	2	3	2	2.33333	1	1	1	1	2	1	1	1.33333	4	1	1	2	1	1	1	1	1
3	1	1	1	1	1	1.33333	3	3	3	3	3	3	3	1	1	1	1	1	2	3	1	1	1.75	4	3	3	3	3.25	4	4	3	3.66667	1	1	1	1	3	2	2	2.33333	3	3	3	3	2	1	1	1	1
1	1	1	1	1	1	1	1	1	1	1	1	1	1	1	1	1	1	1	1	1	1	1	1	1	1	1	1	1	1	1	1	1	1	1	1	1	1	1	1	1	1	1	1	1	1	1	1	1	1
2	1	1	1	1	1	1.16667	1	1	2	1	1	1	1.16667	1	1	1	1	1	1	1	2	2	1.5	1	1	1	1	1	2	2	2	2	1	1	1	1	2	1	1	1.33333	2	1	1	1.33333	2	2	2	2	2
2	1	1	1	1	1	1.16667	1	1	1	1	1	1	1	4	1	1	1	1.75	2	2	2	2	2	4	4	4	2	3.5	4	4	4	4	1	1	1	1	2	3	4	3	4	2	2	2.66667	4	1	2	2	2
2	1	1	4	1	1	1.66667	2	1	1	1	2	2	1.5	4	2	1	1	2	1	2	4	4	2.75	4	4	3	3	3.5	2	4	4	3.33333	1	1	1	1	2	2	2	2	4	4	3	3.66667	2	1	2	1	1
2	2	1	1	1	2	1.5	2	2	2	2	2	2	2	2	1	3	1	1.75	3	2	3	4	3	4	3	4	2	3.25	2	2	1	1.66667	1	1	1	1	3	1	2	2	3	4	2	3	2	1	1	1	1
1	1	1	1	1	1	1	2	3	3	2	4	2	2.66667	1	1	1	1	1	1	1	1	3	1.5	4	4	4	3	3.75	1	1	1	1	1	1	1	1	1	1	1	1	4	4	4	4	4	4	1	2	2
1	1	1	1	1	2	1.16667	1	2	1	1	1	1	1.16667	1	1	1	1	1	1	1	1	1	1	3	4	3	4	3.5	2	2	2	2	1	1	1	1	2	2	3	2.33333	2	3	2	2.33333	4	4	1	1	1
4	2	2	3	2	3	2.66667	1	4	2	3	4	3	2.83333	2	1	2	3	2	3	3	3	2	2.75	2	3	4	2	2.75	4	4	2	3.33333	1	2	3	2	3	4	4	3.66667	3	4	3	3.33333	2	1	1	1	1
3	2	1	2	3	2	2.16667	2	1	2	2	1	3	1.83333	1	1	1	1	1	1	1	3	4	2.25	3	3	4	3	3.25	1	1	1	1	1	1	1	1	3	2	1	2	2	3	1	2	3	2	1	2	1
4	1	1	4	1	2	2.16667	1	2	2	1	1	1	1.33333	1	1	1	1	1	3	2	2	2	2.25	4	2	4	2	3	1	2	2	1.66667	1	1	1	1	3	2	3	2.66667	4	4	4	4	2	2	1	2	2
1	1	1	1	1	1	1	3	3	3	3	3	2	2.83333	1	1	3	1	1.5	1	1	1	4	1.75	4	4	3	2	3.25	3	2	2	2.33333	1	1	1	1	1	1	1	1	3	1	1	1.66667	5	5	1	1	1
1	1	1	1	1	1	1	4	4	2	2	2	3	2.83333	1	1	1	1	1	2	2	2	2	2	4	4	4	3	3.75	2	4	2	2.66667	1	1	1	1	1	1	1	1	2	2	2	2	4	4	3	3	2
3	2	3	2	1	1	2	2	2	2	3	3	2	2.33333	1	2	2	3	2	2	4	3	4	3.25	4	4	4	3	3.75	4	4	3	3.66667	4	3	2	3	2	4	3	3	3	2	2	2.33333	3	2	1	1	2
2	4	1	2	2	3	2.33333	3	2	3	2	1	4	2.5	4	2	2	3	2.75	3	2	1	2	2	3	4	3	3	3.25	2	4	2	2.66667	3	4	2	3	2	1	4	2.33333	3	4	5	4	4	3	3	2	2
3	3	2	4	2	3	2.83333	5	3	3	4	3	2	3.33333	4	3	3	2	3	3	3	2	4	3	4	3	4	2	3.25	3	4	3	3.33333	1	1	1	1	3	3	2	2.66667	3	5	3	3.66667	5	5	3	3	2
4	2	1	4	1	1	2.16667	2	4	3	4	3	4	3.33333	2	2	3	2	2.25	3	2	4	2	2.75	4	3	4	3	3.5	3	2	3	2.66667	2	3	2	2.33333	3	2	2	2.33333	2	3	4	3	4	4	3	2	1
3	2	1	3	1	4	2.33333	1	1	2	1	2	1	1.33333	2	1	2	1	1.5	2	2	2	3	2.25	5	3	3	4	3.75	2	3	1	2	1	1	1	1	1	2	1	1.33333	5	4	2	3.66667	4	3	4	2	2
4	4	3	3	4	3	3.5	3	2	1	2	5	4	2.83333	2	3	2	2	2.25	3	3	4	3	3.25	3	2	4	3	3	2	3	2	2.33333	2	2	3	2.33333	2	2	3	2.33333	4	3	2	3	3	4	3	2	2
2	4	2	3	4	1	2.66667	4	3	2	4	4	2	3.16667	2	4	3	2	2.75	2	3	2	4	2.75	2	2	3	3	2.5	2	3	2	2.33333	2	2	1	1.66667	3	3	4	3.33333	3	2	4	3	2	4	2	2	3
4	3	2	2	2	2	2.5	3	4	3	4	4	4	3.66667	3	2	2	2	2.25	1	1	3	2	1.75	5	4	4	3	4	2	3	3	2.66667	3	3	2	2.66667	3	2	4	3	4	4	4	4	3	2	2	3	2
4	1	1	1	2	4	2.16667	2	1	2	1	1	1	1.33333	1	1	1	1	1	1	1	1	4	1.75	4	3	1	3	2.75	2	2	1	1.66667	1	1	1	1	2	1	1	1.33333	1	4	4	3	4	4	1	1	1
1	1	1	4	1	3	1.83333	5	3	4	3	2	4	3.5	1	2	3	1	1.75	4	1	2	3	2.5	5	4	4	5	4.5	2	1	1	1.33333	1	1	1	1	2	2	4	2.66667	3	4	3	3.33333	4	2	3	4	1
2	1	2	2	2	1	1.66667	3	4	4	3	4	5	3.83333	2	2	1	1	1.5	3	3	3	4	3.25	4	4	5	5	4.5	4	4	3	3.66667	2	2	2	2	3	3	4	3.33333	4	5	5	4.66667	3	2	1	1	2
2	4	2	4	2	4	3	2	3	3	4	2	4	3	2	3	4	3	3	2	2	2	4	2.5	4	3	2	4	3.25	4	3	4	3.66667	4	2	3	3	4	4	3	3.66667	4	3	3	3.33333	4	2	3	3	3
1	1	1	2	1	1	1.16667	4	4	5	4	4	5	4.33333	1	2	2	2	1.75	4	4	4	4	4	4	4	5	4	4.25	2	2	1	1.66667	1	1	1	1	5	3	4	4	5	4	3	4	4	2	2	2	4
4	1	2	4	5	1	2.83333	1	2	1	4	1	3	2	5	3	4	2	3.5	4	3	2	4	3.25	5	4	3	5	4.25	1	3	2	2	1	3	2	2	3	1	4	2.66667	5	4	1	3.33333	5	2	1	3	4
2	1	1	1	1	1	1.16667	4	3	3	2	3	4	3.16667	4	2	1	1	2	4	3	4	4	3.75	5	4	5	4	4.5	2	4	1	2.33333	1	1	1	1	3	2	2	2.33333	4	5	2	3.66667	5	5	2	4	4
4	4	2	5	4	3	3.66667	3	3	5	1	3	1	2.66667	4	3	4	1	3	5	2	4	3	3.5	4	2	2	5	3.25	3	4	4	3.66667	2	4	2	2.66667	4	3	3	3.33333	3	2	3	2.66667	2	5	4	3	5
2	1	2	1	1	2	1.5	3	3	4	3	3	3	3.16667	2	1	2	2	1.75	3	2	3	3	2.75	3	4	4	4	3.75	3	4	3	3.33333	2	2	3	2.33333	2	3	3	2.66667	3	2	1	2	4	4	3	4	4
4	4	4	4	4	3	3.83333	4	4	4	4	4	4	4	2	3	2	3	2.5	4	3	2	3	3	5	5	5	4	4.75	4	4	3	3.66667	3	4	3	3.33333	4	4	4	4	4	3	4	3.66667	4	3	2	2	2
5	4	4	5	2	3	3.83333	4	4	3	4	3	2	3.33333	4	1	4	1	2.5	2	2	2	4	2.5	4	5	4	2	3.75	2	4	5	3.66667	2	2	2	2	2	2	3	2.33333	5	5	5	5	4	4	1	4	4
5	2	1	2	2	1	2.16667	2	2	3	3	5	3	3	3	4	3	5	3.75	5	3	3	1	3	3	4	3	3	3.25	4	2	3	3	1	4	5	3.33333	4	2	5	3.66667	4	2	2	2.66667	5	2	1	4	4
4	4	3	4	4	3	3.66667	5	4	5	2	4	2	3.66667	5	1	3	5	3.5	4	2	1	3	2.5	3	3	4	4	3.5	4	3	4	3.66667	3	2	5	3.33333	4	2	5	3.66667	2	2	4	2.66667	2	4	2	3	4
4	3	3	3	2	3	3	3	3	2	4	2	3	2.83333	2	4	3	4	3.25	2	3	2	2	2.25	3	4	4	3	3.5	3	4	2	3	2	4	4	3.33333	3	4	3	3.33333	3	4	4	3.66667	2	3	3	3	4
4	4	3	4	4	4	3.83333	5	4	2	4	5	4	4	5	4	4	5	4.5	3	2	4	2	2.75	2	4	5	4	3.75	4	2	5	3.66667	1	5	4	3.33333	3	2	4	3	5	5	4	4.66667	4	5	1	1	5
2	2	1	1	2	4	2	2	5	2	1	2	2	2.33333	4	4	2	3	3.25	4	4	5	5	4.5	4	4	4	4	4	4	5	3	4	2	4	4	3.33333	5	3	4	4	2	2	2	2	4	4	3	4	3
4	2	1	4	2	1	2.33333	2	4	3	4	4	2	3.16667	4	2	3	1	2.5	3	2	4	4	3.25	4	4	3	4	3.75	3	2	3	2.66667	1	4	2	2.33333	4	4	4	4	4	4	2	3.33333	4	3	4	4	4
3	1	1	3	3	4	2.5	2	3	4	3	4	4	3.33333	2	3	1	1	1.75	3	2	3	2	2.5	3	3	4	4	3.5	4	3	2	3	4	3	3	3.33333	3	3	4	3.33333	3	3	2	2.66667	3	2	3	3	2
3	3	3	4	3	4	3.33333	3	2	3	3	4	3	3	4	3	3	3	3.25	3	3	4	3	3.25	3	3	2	3	2.75	3	2	4	3	2	3	4	3	4	4	3	3.66667	4	3	2	3	3	3	4	4	3
3	4	3	3	2	4	3.16667	3	5	2	3	2	5	3.33333	5	1	4	2	3	5	2	2	3	3	4	1	3	5	3.25	5	3	5	4.33333	2	5	2	3	2	4	2	2.66667	4	1	2	2.33333	5	4	2	4	5
2	1	1	1	1	1	1.16667	2	3	4	4	2	1	2.66667	2	1	1	1	1.25	4	3	2	4	3.25	5	4	5	2	4	5	5	5	5	1	1	1	1	3	3	4	3.33333	5	5	5	5	5	5	4	4	4
4	2	2	2	1	2	2.16667	4	3	3	3	4	3	3.33333	4	2	4	4	3.5	4	4	5	5	4.5	5	3	4	4	4	4	4	5	4.33333	4	4	2	3.33333	3	3	4	3.33333	2	5	3	3.33333	4	4	4	4	4
4	4	5	5	3	4	4.16667	3	4	4	3	5	4	3.83333	4	3	5	5	4.25	4	2	4	5	3.75	4	2	5	3	3.5	2	4	1	2.33333	5	3	2	3.33333	4	2	2	2.66667	1	5	2	2.66667	4	3	4	3	4
5	1	1	2	4	4	2.83333	3	5	3	2	3	3	3.16667	4	1	4	1	2.5	1	1	3	4	2.25	5	3	4	3	3.75	2	2	1	1.66667	1	1	2	1.33333	2	1	2	1.66667	3	5	4	4	5	5	3	3	4
5	3	2	4	4	1	3.16667	4	3	4	4	2	4	3.5	5	2	4	1	3	1	1	1	4	1.75	5	4	5	2	4	4	5	5	4.66667	2	4	1	2.33333	3	2	4	3	4	4	4	4	5	5	2	4	4
4	4	3	2	3	3	3.16667	3	4	3	2	4	3	3.16667	4	3	2	3	3	2	3	3	4	3	3	2	2	2	2.25	4	3	2	3	3	4	3	3.33333	4	4	3	3.66667	2	4	3	3	4	4	3	2	4
2	1	1	2	2	1	1.5	2	5	3	3	2	4	3.16667	1	2	1	1	1.25	3	4	2	2	2.75	4	4	4	5	4.25	3	3	2	2.66667	1	4	2	2.33333	3	2	3	2.66667	3	1	1	1.66667	4	4	2	4	4
2	1	2	1	1	2	1.5	4	3	4	4	3	3	3.5	2	1	1	2	1.5	4	3	3	4	3.5	4	5	5	4	4.5	3	4	3	3.33333	2	2	2	2	3	4	3	3.33333	3	3	2	2.66667	4	4	3	4	4
5	1	1	4	4	3	3	2	5	3	5	2	2	3.16667	2	1	3	1	1.75	4	2	2	1	2.25	5	4	5	5	4.75	5	5	4	4.66667	1	1	1	1	2	3	5	3.33333	4	5	5	4.66667	5	5	4	4	3
2	2	4	3	2	4	2.83333	3	5	3	4	4	4	3.83333	5	2	3	4	3.5	4	3	2	3	3	2	4	3	2	2.75	4	3	5	4	3	3	5	3.66667	3	5	2	3.33333	4	4	5	4.33333	3	5	2	4	4
2	1	1	1	4	4	2.16667	1	1	1	1	2	2	1.33333	4	2	2	2	2.5	4	1	4	4	3.25	4	4	4	4	4	2	2	1	1.66667	1	1	1	1	4	4	4	4	4	4	4	4	5	5	5	5	5
3	2	1	3	1	1	1.83333	2	2	2	4	2	2	2.33333	5	5	3	1	3.5	4	4	4	5	4.25	5	5	5	5	5	5	5	5	5	2	2	1	1.66667	5	4	5	4.66667	5	5	5	5	4	5	3	3	3
4	2	1	2	2	3	2.33333	4	3	4	5	3	2	3.5	2	1	1	2	1.5	5	5	3	4	4.25	5	5	4	5	4.75	4	5	3	4	2	2	1	1.66667	5	4	5	4.66667	3	5	4	4	4	5	3	4	3
2	2	3	3	2	3	2.5	5	5	4	3	2	3	3.66667	4	5	3	2	3.5	5	5	3	4	4.25	5	5	5	5	5	4	5	4	4.33333	1	2	1	1.33333	5	3	4	4	5	5	2	4	4	5	4	3	3
4	2	1	2	3	4	2.66667	4	5	5	3	3	5	4.16667	1	1	3	2	1.75	2	2	1	4	2.25	4	3	2	4	3.25	1	1	1	1	2	1	2	1.66667	1	5	3	3	1	5	4	3.33333	5	4	3	4	3
4	1	1	3	2	3	2.33333	1	2	3	3	2	3	2.33333	3	1	3	2	2.25	4	3	4	4	3.75	3	4	4	3	3.5	4	5	3	4	1	2	1	1.33333	3	2	3	2.66667	2	2	2	2	5	4	4	4	4
2	5	5	4	4	5	4.16667	2	4	5	4	1	2	3	4	2	1	2	2.25	5	4	3	4	4	5	3	5	5	4.5	5	4	5	4.66667	1	4	2	2.33333	4	3	5	4	4	4	4	4	4	4	3	4	5
4	1	2	2	3	4	2.66667	2	3	2	1	2	1	1.83333	1	1	2	1	1.25	4	5	5	5	4.75	4	4	5	3	4	4	4	4	4	4	3	2	3	4	5	5	4.66667	2	4	2	2.66667	5	5	4	4	4
4	5	4	4	5	2	4	4	2	4	3	2	4	3.16667	3	2	4	4	3.25	4	4	4	4	4	4	4	4	3	3.75	4	4	5	4.33333	4	3	2	3	4	4	3	3.66667	2	2	2	2	5	4	4	4	4
4	3	4	4	4	4	3.83333	5	4	4	4	3	4	4	5	4	3	1	3.25	5	4	5	5	4.75	4	5	4	4	4.25	4	4	5	4.33333	5	4	5	4.66667	5	3	4	4	5	4	5	4.66667	4	4	5	5	5
4	3	5	4	2	4	3.66667	3	5	3	5	3	2	3.5	4	3	4	5	4	2	5	4	3	3.5	5	5	4	4	4.5	4	5	5	4.66667	1	4	2	2.33333	3	4	5	4	5	3	2	3.33333	3	5	4	4	3
4	1	1	3	1	1	1.83333	4	4	5	5	1	1	3.33333	5	4	4	3	4	1	1	1	1	1	5	4	5	4	4.5	4	5	2	3.66667	1	1	1	1	3	1	1	1.66667	5	5	5	5	5	5	5	5	3
3	3	4	2	5	2	3.16667	2	5	3	2	4	2	3	3	2	3	1	2.25	3	2	3	2	2.5	4	4	5	5	4.5	3	4	2	3	4	3	2	3	5	3	4	4	4	5	2	3.66667	5	4	2	4	3
5	3	4	4	4	4	4	3	4	5	4	5	4	4.16667	5	4	4	4	4.25	4	4	4	5	4.25	4	4	4	4	4	3	4	4	3.66667	4	5	3	4	5	4	4	4.33333	4	5	4	4.33333	5	5	4	5	5
4	4	4	5	4	4	4.16667	5	5	4	5	5	4	4.66667	2	2	2	1	1.75	4	4	5	4	4.25	4	4	5	4	4.25	3	4	4	3.66667	4	5	4	4.33333	5	4	5	4.66667	5	5	4	4.66667	4	5	4	5	4
4	4	5	4	5	4	4.33333	5	5	4	5	4	5	4.66667	5	5	4	4	4.5	4	4	4	4	4	4	5	5	5	4.75	5	4	5	4.66667	4	5	4	4.33333	4	5	4	4.33333	5	5	5	5	4	5	4	4	5
1	1	1	1	1	1	1	1	1	1	1	1	1	1	1	1	1	1	1	1	1	1	1	1	1	1	1	1	1	1	1	1	1	1	1	1	1	1	1	1	1	1	1	1	1	1	1	1	1	1
1	1	1	1	1	1	1	1	1	1	1	1	1	1	1	1	1	1	1	1	1	1	1	1	1	1	1	1	1	1	1	1	1	1	1	1	1	1	1	1	1	1	1	1	1	1	1	1	1	1
1	1	1	1	1	1	1	1	1	1	1	1	1	1	1	1	1	1	1	1	1	1	1	1	1	1	1	1	1	1	1	1	1	1	1	1	1	1	1	1	1	1	1	1	1	1	1	1	1	1
3	3	2	2	2	2	2.33333	3	3	3	3	3	3	3	2	1	1	1	1.25	3	3	3	3	3	3	3	3	3	3	2	3	2	2.33333	3	3	3	3	3	3	3	3	3	3	3	3	1	1	1	1	1
1	1	1	1	1	1	1	3	2	1	1	1	1	1.5	1	1	1	1	1	2	1	2	1	1.5	1	2	2	1	1.5	1	1	1	1	2	2	2	2	2	2	2	2	2	2	2	2	1	1	1	1	1
2	1	1	1	1	1	1.16667	2	2	2	2	2	2	2	1	1	1	1	1	1	1	1	1	1	2	2	3	1	2	4	4	4	4	1	1	1	1	2	2	2	2	4	4	2	3.33333	1	1	1	1	1
2	2	2	2	1	2	1.83333	1	2	2	1	1	1	1.33333	2	1	2	2	1.75	1	2	1	2	1.5	1	2	2	1	1.5	2	2	1	1.66667	2	2	1	1.66667	2	2	2	2	2	2	1	1.66667	2	1	1	1	2
1	2	1	1	1	1	1.16667	2	2	2	2	2	2	2	1	2	2	2	1.75	1	1	1	1	1	1	1	2	1	1.25	2	4	3	3	1	1	1	1	3	2	1	2	1	1	1	1	1	1	1	1	2
1	1	1	3	1	3	1.66667	1	1	1	1	1	1	1	1	1	1	1	1	1	1	1	1	1	4	1	2	1	2	2	4	1	2.33333	1	1	1	1	1	1	2	1.33333	2	3	1	2	3	2	1	4	1
3	1	1	1	3	1	1.66667	3	2	2	2	2	2	2.16667	1	1	4	1	1.75	1	1	1	1	1	5	4	5	3	4.25	4	1	1	2	1	2	1	1.33333	1	3	1	1.66667	4	5	5	4.66667	4	4	1	3	2
2	1	1	3	1	1	1.5	2	2	3	2	1	1	1.83333	3	1	1	1	1.5	1	1	1	1	1	3	3	1	1	2	2	2	1	1.66667	1	1	1	1	1	1	1	1	1	4	2	2.33333	2	2	3	3	1
4	1	1	1	4	1	2	4	1	3	2	1	4	2.5	2	1	1	1	1.25	1	1	1	1	1	1	3	3	4	2.75	2	1	1	1.33333	1	1	1	1	1	1	1	1	2	1	1	1.33333	3	2	2	2	2
2	2	2	2	2	2	2	2	2	2	2	2	2	2	2	2	2	2	2	2	2	2	2	2	2	2	2	2	2	2	2	2	2	2	2	2	2	2	2	2	2	2	2	2	2	2	2	2	2	2
2	2	2	2	2	2	2	2	2	2	2	2	2	2	2	2	2	2	2	2	2	2	2	2	2	2	2	2	2	1	1	1	1	2	2	2	2	1	1	1	1	2	2	2	2	2	2	2	2	2
2	2	2	2	2	2	2	2	2	2	2	2	2	2	2	2	2	2	2	2	2	2	2	2	2	2	2	2	2	2	2	2	2	2	2	2	2	2	2	2	2	2	2	2	2	2	2	2	2	2
4	1	1	1	1	2	1.66667	2	1	3	1	2	1	1.66667	1	1	4	1	1.75	1	1	1	1	1	2	1	1	1	1.25	1	1	1	1	1	1	1	1	1	1	1	1	4	4	3	3.66667	1	1	1	1	1
2	1	2	2	2	2	1.83333	2	3	2	2	3	2	2.33333	1	1	2	2	1.5	2	2	1	4	2.25	4	1	3	2	2.5	2	1	1	1.33333	1	2	2	1.66667	1	2	1	1.33333	4	4	2	3.33333	2	2	1	1	1
2	3	2	3	3	3	2.66667	2	2	2	2	3	2	2.16667	2	3	3	2	2.5	2	2	2	2	2	2	2	2	2	2	4	4	2	3.33333	4	3	2	3	4	4	4	4	2	2	2	2	2	3	2	3	2
1	1	1	1	1	1	1	1	1	1	1	1	1	1	1	1	1	1	1	1	1	1	1	1	1	1	1	1	1	1	1	1	1	1	1	1	1	1	1	1	1	1	4	1	2	1	1	1	1	1
4	2	1	4	1	2	2.33333	3	3	4	3	2	3	3	3	1	2	1	1.75	4	2	1	5	3	3	4	5	4	4	4	4	4	4	1	2	1	1.33333	5	3	3	3.66667	4	2	1	2.33333	4	2	2	2	2
1	1	1	1	1	1	1	1	1	2	1	1	1	1.16667	1	1	1	1	1	1	1	1	1	1	3	3	1	1	2	4	3	1	2.66667	1	1	1	1	1	1	1	1	1	3	3	2.33333	2	2	2	3	1
4	2	2	2	2	2	2.33333	4	4	4	4	4	4	4	2	2	2	2	2	2	2	3	4	2.75	4	4	4	4	4	4	4	2	3.33333	2	2	2	2	4	4	4	4	4	4	4	4	2	3	2	2	2
2	2	2	2	2	2	2	2	2	2	2	4	2	2.33333	4	2	2	2	2.5	2	2	2	2	2	4	4	4	4	4	3	3	3	3	2	2	2	2	2	2	2	2	4	4	2	3.33333	4	2	2	2	2
4	1	1	2	1	2	1.83333	2	2	2	2	2	2	2	4	2	4	2	3	4	4	3	4	3.75	4	3	4	4	3.75	3	4	4	3.66667	1	1	1	1	2	2	3	2.33333	4	5	5	4.66667	4	3	2	4	2
4	3	2	1	4	1	2.5	1	3	5	1	2	1	2.16667	5	1	4	2	3	1	2	1	2	1.5	1	2	4	4	2.75	4	3	1	2.66667	5	4	2	3.66667	4	2	3	3	1	5	2	2.66667	1	2	3	1	2
2	1	4	4	4	3	3	5	4	5	4	3	3	4	4	3	2	3	3	3	1	1	3	2	2	3	4	1	2.5	2	1	1	1.33333	2	2	2	2	5	4	5	4.66667	1	4	2	2.33333	4	3	2	2	3
2	1	1	1	1	1	1.16667	2	3	4	4	4	4	3.5	1	1	1	1	1	2	2	2	2	2	4	3	4	4	3.75	3	4	3	3.33333	2	2	2	2	3	4	3	3.33333	2	4	2	2.66667	4	4	1	2	2
4	4	5	5	4	4	4.33333	4	2	1	2	2	2	2.16667	5	4	4	4	4.25	4	2	2	4	3	4	5	5	4	4.5	2	4	2	2.66667	2	2	4	2.66667	3	3	4	3.33333	4	4	4	4	4	5	2	2	2
1	1	1	1	1	1	1	1	2	2	1	1	1	1.33333	4	1	1	1	1.75	1	1	1	1	1	2	1	1	1	1.25	2	2	1	1.66667	1	2	1	1.33333	1	1	1	1	1	4	1	2	2	1	3	4	2
4	1	1	4	4	1	2.5	2	2	4	2	4	2	2.66667	4	1	4	1	2.5	4	2	2	4	3	4	4	3	4	3.75	4	5	5	4.66667	1	1	1	1	2	1	1	1.33333	4	4	4	4	2	5	1	4	1
1	1	1	1	1	1	1	1	2	2	2	3	3	2.16667	1	1	1	1	1	1	1	1	1	1	4	3	4	2	3.25	2	2	2	2	1	1	1	1	1	1	1	1	1	4	3	2.66667	4	2	1	2	1
2	2	2	2	2	2	2	3	2	2	2	3	3	2.5	2	2	2	2	2	1	2	2	2	1.75	2	3	2	2	2.25	2	2	2	2	2	1	1	1.33333	2	2	2	2	2	3	3	2.66667	4	4	3	3	3
1	5	5	4	5	4	4	4	4	3	4	4	2	3.5	3	2	5	2	3	5	4	5	4	4.5	3	3	2	1	2.25	4	4	3	3.66667	5	4	4	4.33333	3	4	3	3.33333	3	4	1	2.66667	3	2	1	2	2
1	2	1	2	1	1	1.33333	2	2	4	2	3	2	2.5	1	1	2	1	1.25	3	2	1	2	2	4	3	4	3	3.5	2	2	1	1.66667	1	2	1	1.33333	2	2	2	2	2	4	2	2.66667	2	2	1	2	1
1	2	3	1	4	2	2.16667	2	3	4	2	1	2	2.33333	2	1	2	1	1.5	3	2	1	4	2.5	2	4	3	2	2.75	3	2	1	2	4	2	1	2.33333	3	1	2	2	2	4	5	3.66667	1	2	3	1	2
5	2	3	4	4	4	3.66667	2	2	2	2	2	2	2	5	3	5	5	4.5	4	3	2	5	3.5	3	2	4	3	3	4	4	4	4	1	1	1	1	4	3	4	3.66667	5	5	5	5	4	4	3	2	3
1	1	1	1	1	1	1	3	2	2	3	2	2	2.33333	1	1	1	1	1	1	1	3	2	1.75	4	4	3	5	4	2	2	2	2	1	1	1	1	3	2	4	3	3	1	1	1.66667	4	4	3	2	2
4	2	2	3	4	2	2.83333	2	3	3	2	3	3	2.66667	4	2	3	1	2.5	2	2	2	3	2.25	3	4	4	4	3.75	4	5	4	4.33333	1	2	1	1.33333	2	2	2	2	4	4	4	4	4	2	1	1	1
3	3	2	4	3	2	2.83333	3	3	5	3	1	3	3	1	2	2	3	2	1	3	2	3	2.25	5	4	5	3	4.25	4	3	4	3.66667	3	2	2	2.33333	4	2	3	3	4	4	3	3.66667	4	3	2	3	1
1	2	1	5	4	3	2.66667	2	4	4	3	5	4	3.66667	5	4	2	4	3.75	4	2	3	4	3.25	2	4	4	4	3.5	4	3	2	3	4	4	3	3.66667	3	4	5	4	4	4	3	3.66667	3	2	1	2	4
2	2	1	2	3	3	2.16667	4	2	3	2	1	2	2.33333	3	1	1	1	1.5	3	2	2	4	2.75	3	2	2	3	2.5	2	4	3	3	4	4	1	3	2	2	3	2.33333	1	3	2	2	4	4	3	4	3
4	2	2	4	4	2	3	4	3	4	2	2	3	3	4	4	4	4	4	3	2	2	2	2.25	4	4	4	4	4	4	4	3	3.66667	2	2	2	2	4	4	3	3.66667	4	4	2	3.33333	3	2	2	3	3
3	2	3	4	2	3	2.83333	4	3	4	3	3	2	3.16667	2	3	3	3	2.75	1	2	3	2	2	4	3	5	2	3.5	2	3	2	2.33333	1	1	2	1.33333	4	2	2	2.66667	2	4	3	3	3	2	2	3	3
4	1	1	1	2	1	1.66667	2	2	3	2	2	2	2.16667	1	2	2	2	1.75	2	2	2	1	1.75	4	1	5	4	3.5	2	3	3	2.66667	2	4	1	2.33333	4	4	5	4.33333	3	4	3	3.33333	1	4	2	1	2
3	2	2	2	3	2	2.33333	2	2	2	2	2	2	2	4	2	2	2	2.5	2	2	3	3	2.5	3	4	4	4	3.75	4	5	5	4.66667	2	4	2	2.66667	4	3	3	3.33333	4	4	4	4	4	4	2	2	2
4	2	2	4	2	2	2.66667	2	2	2	2	2	3	2.16667	3	2	4	2	2.75	3	2	3	3	2.75	3	2	3	2	2.5	2	2	2	2	2	2	1	1.66667	3	3	2	2.66667	4	4	2	3.33333	4	3	3	3	3
3	1	1	4	1	1	1.83333	2	2	2	2	1	1	1.66667	1	1	1	1	1	2	1	1	4	2	3	2	4	3	3	4	4	3	3.66667	1	1	1	1	4	4	4	4	4	4	4	4	4	4	4	4	4
4	1	3	4	4	4	3.33333	4	4	4	4	2	4	3.66667	4	2	2	3	2.75	2	2	2	4	2.5	5	4	5	3	4.25	2	4	2	2.66667	2	4	1	2.33333	2	2	2	2	3	4	3	3.33333	4	4	4	3	3
3	1	1	4	1	1	1.83333	3	2	2	2	2	2	2.16667	1	1	1	1	1	3	3	3	4	3.25	5	5	5	4	4.75	2	2	2	2	1	1	1	1	4	2	4	3.33333	4	4	4	4	4	4	3	4	3
4	2	2	4	2	4	3	4	3	3	4	3	2	3.16667	4	2	4	4	3.5	2	2	3	3	2.5	2	4	4	4	3.5	3	2	2	2.33333	2	2	2	2	2	4	3	3	2	2	3	2.33333	3	2	3	2	3
3	2	2	2	2	2	2.16667	4	2	2	2	2	2	2.33333	4	2	4	4	3.5	4	3	3	2	3	4	4	3	2	3.25	3	2	1	2	5	5	4	4.66667	2	2	2	2	2	4	4	3.33333	4	4	2	3	2
3	3	3	3	3	3	3	3	3	3	3	3	3	3	3	3	3	3	3	3	3	3	3	3	3	3	3	3	3	3	3	3	3	3	3	3	3	3	3	3	3	3	3	3	3	3	3	3	3	3
2	2	1	1	1	5	2	3	2	3	2	1	2	2.16667	2	1	2	1	1.5	1	1	2	5	2.25	5	4	5	4	4.5	4	4	3	3.66667	4	4	1	3	3	1	1	1.66667	1	4	1	2	5	5	1	1	1
5	5	2	5	4	5	4.33333	4	5	3	1	1	3	2.83333	1	5	5	1	3	3	5	1	3	3	3	3	5	3	3.5	4	5	3	4	5	5	4	4.66667	5	3	2	3.33333	1	4	1	2	1	1	3	5	5
2	3	2	3	3	2	2.5	2	3	3	2	3	2	2.5	2	2	2	1	1.75	2	2	2	4	2.5	4	4	4	4	4	4	4	4	4	2	2	1	1.66667	4	4	4	4	2	2	2	2	4	3	3	4	3
4	2	1	2	4	3	2.66667	2	2	2	2	2	5	2.5	4	3	3	2	3	3	3	2	5	3.25	4	4	3	1	3	4	3	2	3	3	3	2	2.66667	4	4	2	3.33333	4	4	2	3.33333	4	3	1	3	3
1	2	3	4	1	2	2.16667	4	5	5	5	3	3	4.16667	1	1	1	1	1	2	1	1	4	2	2	4	5	4	3.75	2	2	2	2	1	1	1	1	2	1	1	1.33333	4	5	1	3.33333	4	4	3	3	2
3	1	2	2	2	3	2.16667	2	2	2	2	2	2	2	1	1	2	2	1.5	3	4	4	4	3.75	2	2	3	2	2.25	4	4	4	4	2	2	1	1.66667	3	2	3	2.66667	4	2	2	2.66667	4	3	4	4	3
2	2	2	2	2	2	2	2	2	2	2	2	2	2	2	2	2	2	2	4	2	2	4	3	4	4	4	2	3.5	4	4	4	4	2	2	2	2	2	2	2	2	4	4	4	4	4	4	2	3	2
4	3	3	4	4	3	3.5	5	4	4	5	2	2	3.66667	3	4	4	4	3.75	3	4	4	3	3.5	4	5	3	3	3.75	3	3	2	2.66667	2	4	3	3	4	4	5	4.33333	3	2	3	2.66667	5	2	3	3	3
4	1	4	5	4	3	3.5	1	3	2	1	1	2	1.66667	2	1	4	3	2.5	5	4	3	5	4.25	4	3	5	4	4	4	3	2	3	1	3	1	1.66667	3	2	3	2.66667	3	5	3	3.66667	5	2	3	4	5
5	5	4	4	5	3	4.33333	3	2	3	2	2	3	2.5	5	1	5	4	3.75	4	3	3	4	3.5	5	5	4	4	4.5	4	5	4	4.33333	5	3	5	4.33333	3	5	4	4	1	3	3	2.33333	4	3	1	2	5
3	5	1	4	3	5	3.5	1	3	5	4	3	4	3.33333	1	3	5	2	2.75	4	1	2	5	3	2	4	3	2	2.75	3	2	3	2.66667	1	5	3	3	2	5	4	3.66667	5	1	4	3.33333	4	3	5	1	3
4	4	2	4	4	4	3.66667	2	1	2	2	2	4	2.16667	4	2	4	2	3	2	1	2	2	1.75	4	3	4	4	3.75	5	5	4	4.66667	3	3	2	2.66667	2	3	2	2.33333	4	4	4	4	3	2	1	2	2
4	3	2	3	3	3	3	4	5	4	5	4	3	4.16667	4	3	3	2	3	4	5	5	4	4.5	5	5	4	3	4.25	4	5	4	4.33333	4	5	4	4.33333	5	5	4	4.66667	5	5	4	4.66667	4	3	4	2	4
4	1	1	2	1	1	1.66667	3	2	2	2	3	3	2.5	1	1	1	1	1	2	1	1	1	1.25	4	3	4	4	3.75	3	2	2	2.33333	1	1	1	1	3	3	4	3.33333	4	4	4	4	4	4	2	3	3
4	4	4	5	4	2	3.83333	2	4	5	4	4	5	4	4	4	4	2	3.5	4	2	2	4	3	4	4	5	4	4.25	2	2	1	1.66667	4	2	1	2.33333	4	2	1	2.33333	4	4	5	4.33333	4	5	4	4	4
4	4	3	2	2	1	2.66667	4	5	3	1	2	4	3.16667	5	3	4	2	3.5	3	2	1	4	2.5	4	5	3	3	3.75	3	2	4	3	4	2	1	2.33333	1	1	3	1.66667	5	5	1	3.66667	5	4	5	3	4
4	3	5	5	5	3	4.16667	5	5	2	2	3	3	3.33333	4	4	5	1	3.5	2	5	4	4	3.75	2	2	2	5	2.75	2	1	2	1.66667	2	2	1	1.66667	1	1	1	1	5	5	2	4	5	2	2	2	5
5	2	3	4	4	2	3.33333	5	4	5	4	3	4	4.16667	2	4	2	3	2.75	3	4	3	4	3.5	5	4	4	4	4.25	4	5	5	4.66667	4	2	3	3	3	3	4	3.33333	2	3	4	3	4	2	3	2	5
5	3	4	4	3	5	4	5	5	4	5	4	3	4.33333	4	3	4	2	3.25	4	4	3	3	3.5	5	4	4	2	3.75	4	5	4	4.33333	2	2	1	1.66667	5	4	3	4	4	4	2	3.33333	5	4	2	3	2
4	5	4	3	4	5	4.16667	4	4	5	4	5	4	4.33333	4	3	4	3	3.5	3	4	3	4	3.5	5	5	4	5	4.75	3	2	2	2.33333	4	2	4	3.33333	4	3	3	3.33333	4	3	4	3.66667	5	4	2	3	4
2	2	2	5	3	5	3.16667	5	2	3	5	5	3	3.83333	4	2	5	1	3	3	3	2	4	3	5	3	4	4	4	3	4	2	3	1	4	1	2	4	3	5	4	5	3	1	3	4	4	2	3	3
4	2	2	4	1	2	2.5	5	5	4	5	4	4	4.5	4	4	5	5	4.5	4	2	4	5	3.75	5	4	4	5	4.5	4	3	3	3.33333	1	2	1	1.33333	2	2	2	2	2	2	1	1.66667	4	4	3	4	3
4	3	4	4	3	4	3.66667	2	3	2	2	2	3	2.33333	4	4	4	4	4	2	2	2	4	2.5	5	4	4	4	4.25	2	4	2	2.66667	2	2	1	1.66667	4	2	2	2.66667	4	4	4	4	4	4	3	4	3
4	2	3	4	4	5	3.66667	2	5	4	5	5	4	4.16667	4	5	5	3	4.25	2	3	3	4	3	4	4	5	3	4	3	4	4	3.66667	2	2	2	2	4	5	5	4.66667	3	4	3	3.33333	4	3	3	3	3
2	2	4	3	4	2	2.83333	4	4	3	5	3	4	3.83333	3	4	4	2	3.25	4	2	2	5	3.25	5	3	2	1	2.75	4	5	4	4.33333	3	5	2	3.33333	4	3	2	3	4	4	3	3.66667	2	4	3	5	2
1	5	4	2	4	3	3.16667	1	3	3	1	5	4	2.83333	5	2	3	4	3.5	2	1	2	3	2	2	2	3	1	2	5	4	2	3.66667	4	3	5	4	5	2	4	3.66667	3	5	4	4	1	5	3	2	3
4	4	3	4	3	2	3.33333	4	4	3	4	3	3	3.5	3	4	2	3	3	4	3	3	3	3.25	4	3	4	4	3.75	4	5	3	4	4	4	3	3.66667	4	3	4	3.66667	4	4	3	3.66667	4	3	4	2	4
4	3	2	3	4	4	3.33333	4	3	4	3	3	4	3.5	3	4	3	3	3.25	4	3	4	4	3.75	3	3	4	4	3.5	3	4	3	3.33333	3	3	4	3.33333	3	4	4	3.66667	3	3	4	3.33333	3	5	3	4	3
2	2	1	2	1	2	1.66667	5	5	5	4	5	5	4.83333	4	2	1	2	2.25	2	2	2	4	2.5	5	4	4	4	4.25	4	4	4	4	2	3	2	2.33333	2	1	2	1.66667	4	5	2	3.66667	4	4	3	4	4
1	3	2	2	2	2	2	1	2	3	2	3	3	2.33333	4	2	2	2	2.5	1	1	2	4	2	4	4	4	2	3.5	2	2	2	2	1	1	3	1.66667	1	1	1	1	2	4	1	2.33333	4	5	5	4	3
3	4	3	2	4	3	3.16667	2	2	4	2	3	2	2.5	2	1	4	2	2.25	5	3	4	3	3.75	4	4	4	3	3.75	3	4	3	3.33333	1	2	5	2.66667	3	4	5	4	1	5	1	2.33333	5	3	2	4	3
5	2	2	4	2	4	3.16667	5	2	4	2	2	3	3	4	4	4	4	4	2	2	1	4	2.25	5	4	5	4	4.5	4	4	4	4	2	4	2	2.66667	4	2	4	3.33333	4	4	4	4	5	4	2	4	4
3	2	1	3	3	1	2.16667	4	4	3	4	3	2	3.33333	2	1	3	1	1.75	5	4	3	4	4	4	5	5	2	4	3	4	2	3	3	4	1	2.66667	1	2	3	2	2	5	3	3.33333	4	3	5	4	2
3	1	4	4	2	3	2.83333	4	4	5	5	3	4	4.16667	5	2	3	1	2.75	2	1	4	5	3	5	5	4	4	4.5	5	4	2	3.66667	2	4	1	2.33333	2	3	4	3	2	4	1	2.33333	5	4	2	5	2
3	2	2	4	2	3	2.66667	4	3	4	4	4	5	4	3	2	3	4	3	3	3	4	4	3.5	5	5	5	5	5	3	4	4	3.66667	1	1	1	1	3	3	2	2.66667	4	5	4	4.33333	5	5	4	5	4
3	2	3	2	1	3	2.33333	2	2	4	4	3	3	3	3	2	2	1	2	2	2	1	4	2.25	4	4	5	3	4	3	5	2	3.33333	1	2	1	1.33333	5	4	5	4.66667	5	2	1	2.66667	4	5	2	4	4
4	2	2	2	5	4	3.16667	5	3	5	5	5	4	4.5	5	4	5	5	4.75	4	2	2	4	3	4	4	5	5	4.5	4	4	4	4	5	5	5	5	2	4	4	3.33333	5	5	4	4.66667	4	4	2	4	4
5	4	5	3	4	3	4	4	5	4	5	3	5	4.33333	3	4	4	4	3.75	3	4	4	4	3.75	5	5	3	5	4.5	4	4	3	3.66667	4	3	4	3.66667	4	3	5	4	3	2	4	3	4	5	3	3	3
3	3	4	4	4	3	3.5	4	3	4	4	3	3	3.5	3	3	4	3	3.25	4	3	4	4	3.75	3	4	4	3	3.5	5	4	3	4	3	4	3	3.33333	3	3	4	3.33333	4	4	3	3.66667	4	4	3	3	3
2	1	2	2	1	1	1.5	2	1	2	1	1	4	1.83333	1	1	1	1	1	2	1	3	3	2.25	5	3	5	4	4.25	3	2	2	2.33333	1	3	1	1.66667	2	2	4	2.66667	4	4	2	3.33333	5	3	4	4	3
2	3	3	2	3	5	3	2	4	3	4	3	4	3.33333	5	5	4	3	4.25	4	3	3	4	3.5	4	4	3	3	3.5	3	2	2	2.33333	3	4	3	3.33333	2	3	3	2.66667	3	3	3	3	3	4	3	3	4
5	3	4	4	4	2	3.66667	3	4	3	4	4	2	3.33333	4	4	2	1	2.75	5	4	4	4	4.25	4	4	5	4	4.25	4	5	3	4	3	4	5	4	3	4	4	3.66667	4	4	4	4	4	3	4	4	3
5	1	2	3	4	3	3	4	2	5	4	4	4	3.83333	5	4	4	4	4.25	4	2	4	5	3.75	5	3	4	5	4.25	4	5	3	4	1	2	1	1.33333	3	2	4	3	5	5	4	4.66667	5	4	3	5	5
4	2	2	4	2	2	2.66667	4	3	3	3	3	3	3.16667	4	4	4	2	3.5	4	4	3	4	3.75	5	4	3	3	3.75	2	4	2	2.66667	2	2	1	1.66667	5	4	4	4.33333	4	5	5	4.66667	4	4	2	3	2
3	3	4	3	3	4	3.33333	5	3	4	5	3	4	4	4	3	3	2	3	3	4	3	5	3.75	4	4	3	4	3.75	4	4	3	3.66667	2	3	4	3	2	3	3	2.66667	3	4	4	3.66667	4	4	3	4	4
2	2	1	3	1	2	1.83333	3	4	5	4	4	4	4	5	4	5	4	4.5	5	3	3	5	4	5	4	5	5	4.75	3	4	3	3.33333	2	3	2	2.33333	5	4	5	4.66667	5	4	3	4	5	3	5	4	5
2	1	1	1	2	1	1.33333	4	4	4	5	4	4	4.16667	1	2	2	2	1.75	2	2	3	3	2.5	5	5	4	4	4.5	4	4	5	4.33333	1	3	1	1.66667	4	4	5	4.33333	4	4	4	4	4	4	5	4	4
3	2	4	4	3	4	3.33333	4	5	5	4	5	4	4.5	4	4	4	3	3.75	4	4	4	5	4.25	5	5	5	4	4.75	4	4	3	3.66667	2	2	2	2	4	3	4	3.66667	5	5	4	4.66667	4	4	4	4	4
4	4	4	4	3	4	3.83333	4	4	4	3	3	3	3.5	4	2	4	4	3.5	4	3	3	5	3.75	4	4	3	4	3.75	4	4	3	3.66667	5	4	5	4.66667	4	3	4	3.66667	3	5	2	3.33333	4	3	3	4	4
4	1	2	4	4	3	3	3	4	3	2	3	4	3.16667	2	4	3	1	2.5	4	2	3	3	3	5	2	5	3	3.75	4	5	4	4.33333	1	2	1	1.33333	3	4	5	4	2	5	4	3.66667	5	4	4	5	4
5	3	5	4	5	4	4.33333	4	5	3	5	3	5	4.16667	5	3	5	5	4.5	4	3	4	5	4	4	5	5	5	4.75	1	3	2	2	4	5	2	3.66667	4	5	4	4.33333	3	2	5	3.33333	4	1	3	2	4
5	4	2	5	2	5	3.83333	4	5	4	1	3	4	3.5	4	1	3	2	2.5	4	5	5	4	4.5	3	1	3	2	2.25	5	4	3	4	1	2	1	1.33333	3	5	3	3.66667	4	4	5	4.33333	5	4	5	3	5
4	1	1	1	1	1	1.5	2	5	5	5	2	2	3.5	1	1	1	1	1	2	2	5	4	3.25	4	5	4	5	4.5	4	3	3	3.33333	2	2	2	2	2	2	2	2	4	4	4	4	5	5	1	3	5
2	4	3	2	4	3	3	4	5	4	3	4	3	3.83333	2	3	5	4	3.5	2	5	3	2	3	3	3	2	2	2.5	5	4	3	4	2	5	4	3.66667	5	3	2	3.33333	3	5	4	4	2	3	4	5	5
5	5	4	5	3	5	4.5	3	4	3	2	3	5	3.33333	4	5	3	4	4	3	2	4	4	3.25	5	4	5	5	4.75	3	2	2	2.33333	2	2	1	1.66667	3	3	4	3.33333	3	5	4	4	4	4	3	4	4
3	4	3	4	3	4	3.5	3	4	4	3	4	4	3.66667	4	4	3	4	3.75	5	4	4	4	4.25	4	4	3	3	3.5	2	3	4	3	3	4	4	3.66667	4	2	4	3.33333	4	4	4	4	3	4	3	4	4
5	5	5	4	5	5	4.83333	3	2	1	1	4	5	2.66667	5	4	3	4	4	1	2	2	4	2.25	5	5	4	4	4.5	2	2	1	1.66667	5	5	4	4.66667	4	3	4	3.66667	1	4	2	2.33333	4	5	3	2	2
4	3	4	5	4	3	3.83333	4	3	5	4	4	3	3.83333	4	4	3	3	3.5	3	4	4	4	3.75	2	4	3	3	3	4	5	4	4.33333	2	2	2	2	2	5	3	3.33333	4	4	3	3.66667	4	2	4	3	3
4	2	2	4	3	2	2.83333	4	4	4	4	4	4	4	4	4	3	4	3.75	4	4	4	4	4	5	4	5	4	4.5	3	4	4	3.66667	4	4	2	3.33333	4	4	4	4	5	5	4	4.66667	4	4	3	4	4
4	3	4	4	3	5	3.83333	5	3	5	3	3	5	4	5	4	4	5	4.5	3	3	4	5	3.75	5	3	3	5	4	4	5	3	4	3	4	5	4	4	4	3	3.66667	5	5	4	4.66667	3	2	4	4	4
5	4	4	5	4	4	4.33333	4	5	4	5	4	5	4.5	5	4	4	5	4.5	5	4	5	4	4.5	5	5	5	5	5	4	4	5	4.33333	5	4	4	4.33333	5	4	5	4.66667	5	4	4	4.33333	4	4	4	5	4
5	2	4	4	4	5	4	5	4	5	4	4	4	4.33333	4	5	4	4	4.25	5	4	4	5	4.5	5	4	4	4	4.25	4	4	5	4.33333	4	5	2	3.66667	4	5	4	4.33333	4	4	4	4	5	4	4	5	4
5	4	5	4	4	4	4.33333	5	5	4	3	5	4	4.33333	2	5	2	1	2.5	4	2	4	5	3.75	2	5	5	5	4.25	4	4	2	3.33333	2	1	4	2.33333	5	4	4	4.33333	4	2	1	2.33333	4	5	5	2	5
5	3	4	5	4	5	4.33333	4	3	5	4	4	5	4.16667	4	4	5	5	4.5	5	4	5	5	4.75	5	5	5	4	4.75	4	4	4	4	5	4	4	4.33333	5	3	3	3.66667	5	4	4	4.33333	4	5	4	4	4
4	5	5	4	5	4	4.5	5	5	4	5	4	4	4.5	5	4	5	4	4.5	4	5	4	5	4.5	4	4	5	4	4.25	4	5	5	4.66667	5	4	5	4.66667	5	4	5	4.66667	5	5	5	5	4	5	5	4	5
4	2	4	4	1	4	3.16667	5	5	4	4	5	4	4.5	2	1	1	2	1.5	4	5	4	4	4.25	4	5	5	5	4.75	5	4	4	4.33333	4	4	4	4	5	4	5	4.66667	2	5	4	3.66667	4	5	2	4	5
1	1	2	2	2	4	2	4	4	5	5	4	5	4.5	2	1	2	2	1.75	5	5	5	5	5	5	5	5	5	5	4	5	4	4.33333	5	4	3	4	1	2	4	2.33333	5	5	4	4.66667	4	4	5	4	5
4	4	3	4	4	4	3.83333	3	4	4	4	4	4	3.83333	4	4	4	4	4	3	3	3	3	3	4	4	4	4	4	2	3	1	2	4	3	3	3.33333	4	4	4	4	4	4	4	4	4	4	4	4	4
4	4	4	4	5	4	4.16667	4	5	4	4	5	4	4.33333	5	5	5	5	5	5	5	4	4	4.5	5	5	5	5	5	4	5	5	4.66667	4	4	5	4.33333	5	5	4	4.66667	5	5	4	4.66667	4	4	5	4	5
4	2	4	4	2	4	3.33333	4	3	3	4	3	4	3.5	5	2	4	1	3	4	5	2	2	3.25	5	3	2	3	3.25	3	2	2	2.33333	5	4	4	4.33333	2	3	4	3	1	5	5	3.66667	4	5	4	5	5
4	2	1	2	2	3	2.33333	4	3	4	5	2	3	3.5	5	4	4	3	4	2	5	5	4	4	5	5	4	5	4.75	4	5	4	4.33333	5	4	3	4	4	5	3	4	4	3	2	3	4	5	5	4	4
4	2	4	5	4	5	4	4	5	4	5	2	4	4	5	3	4	4	4	4	3	4	5	4	5	3	4	4	4	4	5	4	4.33333	4	5	4	4.33333	3	2	3	2.66667	5	5	5	5	5	5	4	4	4
5	2	2	5	4	4	3.66667	4	4	5	4	5	4	4.33333	4	4	4	5	4.25	4	4	5	4	4.25	5	4	5	4	4.5	4	4	4	4	4	4	5	4.33333	5	4	4	4.33333	2	4	4	3.33333	4	4	4	5	4
4	5	4	3	4	5	4.16667	4	4	4	4	4	4	4	4	3	5	4	4	4	4	4	5	4.25	4	4	4	5	4.25	4	5	4	4.33333	4	5	4	4.33333	4	5	4	4.33333	3	4	5	4	5	4	3	4	4
4	3	4	4	4	4	3.83333	5	4	4	5	4	3	4.16667	3	2	2	2	2.25	4	3	3	4	3.5	4	4	5	4	4.25	4	5	4	4.33333	5	4	2	3.66667	5	4	5	4.66667	5	4	5	4.66667	5	4	4	4	5
4	4	5	4	4	4	4.16667	5	5	4	4	3	4	4.16667	4	3	3	4	3.5	4	4	3	4	3.75	4	5	5	5	4.75	2	4	2	2.66667	2	2	4	2.66667	2	2	4	2.66667	4	4	4	4	4	4	5	4	3
4	2	1	3	2	2	2.33333	4	3	5	4	4	4	4	4	3	4	4	3.75	3	2	3	5	3.25	3	5	5	4	4.25	2	3	2	2.33333	3	2	4	3	4	3	2	3	4	5	4	4.33333	5	5	4	5	5
5	4	5	5	5	5	4.83333	5	4	4	5	4	5	4.5	4	4	4	5	4.25	5	5	5	4	4.75	5	4	5	4	4.5	4	5	5	4.66667	5	5	4	4.66667	4	5	5	4.66667	5	4	4	4.33333	5	5	4	4	4
4	2	2	4	2	2	2.66667	4	4	5	4	4	5	4.33333	2	2	2	2	2	4	4	4	4	4	5	5	5	5	5	4	4	4	4	4	4	4	4	4	5	5	4.66667	5	4	4	4.33333	5	5	4	4	5
5	5	5	5	5	5	5	5	5	5	5	5	5	5	5	5	5	4	4.75	5	5	5	5	5	5	5	5	5	5	5	5	5	5	4	5	5	4.66667	4	5	5	4.66667	5	5	4	4.66667	5	5	5	5	5
1	1	1	1	1	1	1	1	1	1	1	1	1	1	1	1	1	1	1	1	1	1	1	1	1	1	1	1	1	1	1	1	1	1	1	1	1	1	1	1	1	1	1	1	1	1	1	1	1	1
1	1	1	1	1	1	1	1	1	1	1	1	1	1	1	1	1	1	1	1	1	1	1	1	1	1	1	1	1	1	1	1	1	1	1	1	1	1	1	1	1	1	1	1	1	1	1	1	1	1
1	1	1	1	1	1	1	1	1	1	1	1	1	1	1	1	1	1	1	1	1	1	1	1	2	1	2	1	1.5	1	1	1	1	1	1	1	1	1	1	1	1	1	2	2	1.66667	1	1	1	1	1
1	1	1	1	1	1	1	2	4	4	3	1	1	2.5	1	2	2	2	1.75	1	1	1	1	1	4	3	4	3	3.5	2	1	2	1.66667	1	1	1	1	2	1	1	1.33333	1	1	1	1	1	1	1	1	1
1	1	2	1	1	2	1.33333	2	1	2	1	2	1	1.5	2	1	2	2	1.75	2	1	1	2	1.5	1	1	2	2	1.5	3	2	1	2	2	1	2	1.66667	2	1	2	1.66667	2	1	2	1.66667	1	2	1	2	1
1	1	1	1	1	1	1	2	3	3	2	2	2	2.33333	1	1	2	1	1.25	3	2	2	1	2	3	4	4	3	3.5	3	2	2	2.33333	2	2	1	1.66667	3	3	3	3	2	2	2	2	1	2	1	1	2
2	1	1	4	2	2	2	2	2	2	5	1	2	2.33333	1	1	2	4	2	4	4	2	5	3.75	5	5	5	4	4.75	4	5	4	4.33333	4	2	1	2.33333	4	2	1	2.33333	1	2	4	2.33333	1	1	1	1	1
3	2	1	2	3	2	2.16667	5	5	4	3	5	4	4.33333	3	2	2	3	2.5	3	4	4	4	3.75	4	4	3	3	3.5	3	4	4	3.66667	2	3	4	3	4	5	4	4.33333	4	2	3	3	3	4	2	3	2
1	2	1	2	4	3	2.16667	1	1	1	2	1	2	1.33333	1	2	2	1	1.5	2	2	2	3	2.25	4	2	1	1	2	4	5	3	4	2	1	2	1.66667	3	2	2	2.33333	2	2	2	2	2	1	1	2	1
2	1	2	4	1	2	2	5	4	3	4	2	1	3.16667	4	2	2	1	2.25	2	2	2	2	2	4	4	5	1	3.5	4	4	4	4	1	1	1	1	2	1	1	1.33333	1	4	3	2.66667	1	4	1	1	1
1	1	2	1	2	1	1.33333	5	4	4	5	2	1	3.5	2	1	2	1	1.5	1	2	2	1	1.5	4	4	2	4	3.5	2	1	2	1.66667	2	1	2	1.66667	2	1	1	1.33333	1	2	1	1.33333	1	1	2	1	2
2	2	3	3	2	2	2.33333	3	3	2	3	2	2	2.5	2	3	1	1	1.75	2	1	2	2	1.75	3	2	3	1	2.25	2	3	3	2.66667	1	1	1	1	1	1	3	1.66667	2	3	2	2.33333	2	2	1	1	2
4	1	1	3	4	2	2.5	2	4	2	2	5	3	3	2	2	3	1	2	2	2	2	2	2	4	4	2	2	3	2	4	2	2.66667	2	2	4	2.66667	2	1	1	1.33333	3	2	4	3	4	3	1	2	2
4	1	1	1	4	1	2	1	1	1	4	4	1	2	1	1	1	1	1	1	1	1	2	1.25	1	1	1	1	1	1	3	1	1.66667	1	1	1	1	4	1	1	2	1	1	1	1	1	1	1	1	3
2	2	2	2	2	2	2	4	3	2	2	2	2	2.5	3	2	2	2	2.25	3	2	2	2	2.25	4	2	4	2	3	3	2	3	2.66667	2	2	2	2	3	3	3	3	2	3	2	2.33333	3	2	2	2	3
4	3	2	3	2	2	2.66667	3	3	3	3	3	2	2.83333	2	2	2	2	2	1	1	1	4	1.75	4	3	4	2	3.25	2	2	2	2	1	1	1	1	2	2	1	1.66667	2	4	4	3.33333	3	2	1	3	2
2	1	1	2	1	2	1.5	4	3	4	4	5	3	3.83333	1	1	1	1	1	1	2	1	1	1.25	4	4	4	4	4	2	2	1	1.66667	2	1	2	1.66667	4	1	2	2.33333	1	2	1	1.33333	2	4	1	2	2
2	1	2	2	1	2	1.66667	2	1	2	2	2	1	1.66667	3	2	3	3	2.75	3	2	2	2	2.25	4	3	3	3	3.25	2	3	2	2.33333	1	2	2	1.66667	2	1	3	2	2	4	2	2.66667	2	2	1	1	2
4	4	4	5	5	2	4	4	5	4	4	3	4	4	1	1	2	4	2	4	4	4	5	4.25	3	2	5	4	3.5	1	2	1	1.33333	2	1	5	2.66667	2	2	3	2.33333	2	1	2	1.66667	2	1	1	2	2
1	1	1	1	1	2	1.16667	3	3	3	2	2	3	2.66667	1	1	2	1	1.25	2	2	2	2	2	2	2	4	2	2.5	2	3	2	2.33333	1	1	1	1	1	2	1	1.33333	2	1	1	1.33333	3	3	1	1	1
2	2	1	2	1	2	1.66667	2	3	1	3	1	2	2	3	1	2	3	2.25	2	3	2	1	2	1	3	2	2	2	2	3	2	2.33333	1	3	1	1.66667	2	3	2	2.33333	1	3	2	2	3	1	2	3	3
3	1	1	1	3	4	2.16667	1	1	1	1	1	1	1	4	4	4	1	3.25	2	2	3	2	2.25	1	2	2	3	2	2	1	1	1.33333	1	1	1	1	2	4	3	3	4	4	4	4	2	2	1	4	4
5	1	3	4	5	4	3.66667	4	3	4	5	4	1	3.5	5	1	2	2	2.5	1	2	3	4	2.5	3	2	4	1	2.5	4	4	3	3.66667	4	5	2	3.66667	3	3	2	2.66667	2	3	2	2.33333	1	1	1	2	2
4	2	1	3	1	3	2.33333	3	2	3	1	4	2	2.5	2	1	4	3	2.5	3	2	4	3	3	4	4	3	4	3.75	4	3	4	3.66667	1	4	2	2.33333	3	2	3	2.66667	2	3	4	3	2	3	1	2	3
3	1	1	3	1	1	1.66667	5	2	2	2	3	2	2.66667	2	3	2	3	2.5	2	1	2	1	1.5	3	3	3	4	3.25	2	2	1	1.66667	5	1	2	2.66667	2	1	3	2	2	2	1	1.66667	2	1	1	3	2
3	2	2	3	2	3	2.5	1	3	2	4	3	2	2.5	3	1	2	3	2.25	4	3	1	2	2.5	4	3	3	3	3.25	5	3	5	4.33333	4	4	2	3.33333	5	4	3	4	1	3	2	2	1	3	2	3	3
5	4	2	5	2	4	3.66667	1	1	3	3	2	4	2.33333	5	5	4	4	4.5	1	1	1	4	1.75	5	1	4	2	3	2	2	1	1.66667	1	1	4	2	1	1	2	1.33333	1	4	4	3	4	2	2	1	1
2	2	1	3	1	3	2	3	4	4	3	3	2	3.16667	1	2	1	1	1.25	3	2	2	2	2.25	4	4	4	3	3.75	3	4	2	3	2	2	1	1.66667	4	4	5	4.33333	3	4	1	2.66667	2	1	3	2	2
2	1	2	1	2	1	1.5	3	2	4	1	4	4	3	3	4	1	2	2.5	4	4	4	4	4	5	5	5	5	5	4	4	3	3.66667	2	1	1	1.33333	3	2	1	2	4	4	3	3.66667	5	3	2	4	1
4	2	2	4	2	1	2.5	4	4	3	5	3	3	3.66667	5	2	4	2	3.25	5	2	1	5	3.25	4	3	5	3	3.75	4	4	3	3.66667	1	1	1	1	2	2	5	3	4	2	2	2.66667	3	2	1	1	1
4	2	2	3	2	4	2.83333	4	4	4	4	3	3	3.66667	3	2	2	2	2.25	3	3	3	4	3.25	4	4	4	2	3.5	4	4	4	4	2	3	2	2.33333	3	2	3	2.66667	3	3	3	3	3	3	2	2	4
5	1	4	4	4	5	3.83333	2	2	4	4	4	2	3	2	1	1	2	1.5	1	1	2	4	2	4	4	5	4	4.25	2	2	1	1.66667	1	1	1	1	4	2	5	3.66667	4	4	5	4.33333	1	1	2	1	2
2	1	2	2	1	2	1.66667	1	1	2	1	1	2	1.33333	1	1	1	2	1.25	2	1	1	1	1.25	4	4	4	2	3.5	2	2	1	1.66667	1	1	1	1	3	2	3	2.66667	3	4	3	3.33333	4	4	1	1	1
4	3	2	3	2	3	2.83333	4	5	4	5	5	2	4.16667	1	2	1	2	1.5	4	5	5	4	4.5	5	5	4	5	4.75	4	5	4	4.33333	3	2	3	2.66667	4	3	4	3.66667	5	5	4	4.66667	2	1	1	2	2
1	3	1	4	1	3	2.16667	2	3	4	1	3	2	2.5	1	2	1	1	1.25	1	1	2	1	1.25	1	3	4	2	2.5	2	2	1	1.66667	1	1	1	1	2	2	3	2.33333	2	1	2	1.66667	3	4	1	2	3
2	3	1	2	1	3	2	1	3	1	4	3	3	2.5	1	2	1	2	1.5	2	2	3	3	2.5	5	4	3	1	3.25	1	5	1	2.33333	1	2	1	1.33333	1	2	3	2	3	4	5	4	3	4	1	2	3
2	2	2	2	1	1	1.66667	4	4	3	4	2	3	3.33333	2	2	1	1	1.5	1	1	2	2	1.5	4	4	4	4	4	4	4	3	3.66667	2	2	1	1.66667	3	3	2	2.66667	4	4	3	3.66667	3	2	2	2	3
5	2	2	2	2	2	2.5	5	3	4	4	5	5	4.33333	4	2	2	4	3	4	4	2	5	3.75	4	4	5	4	4.25	4	2	2	2.66667	4	2	4	3.33333	4	4	4	4	4	2	2	2.66667	4	2	2	2	2
1	1	2	2	2	2	1.66667	5	4	3	4	3	3	3.66667	3	2	1	2	2	2	1	2	3	2	3	3	3	3	3	4	3	3	3.33333	2	1	1	1.33333	3	2	3	2.66667	2	2	1	1.66667	3	2	1	2	2
2	1	2	4	1	2	2	1	2	1	2	1	2	1.5	1	2	2	1	1.5	1	2	2	4	2.25	1	2	2	3	2	2	4	3	3	1	1	4	2	1	2	3	2	2	1	2	1.66667	2	4	1	3	4
1	4	4	5	2	4	3.33333	5	2	4	4	3	4	3.66667	4	4	5	5	4.5	4	2	1	2	2.25	5	5	4	1	3.75	2	2	2	2	2	2	2	2	1	2	2	1.66667	2	4	4	3.33333	4	2	2	2	2
2	3	2	2	2	2	2.16667	2	3	2	3	2	4	2.66667	4	4	2	4	3.5	4	2	2	2	2.5	4	3	4	4	3.75	2	4	2	2.66667	4	2	2	2.66667	2	2	3	2.33333	4	5	2	3.66667	1	1	1	1	1
2	1	2	4	4	2	2.5	2	2	2	4	2	4	2.66667	1	4	1	1	1.75	1	2	2	4	2.25	5	4	3	3	3.75	2	3	2	2.33333	1	2	4	2.33333	2	1	1	1.33333	4	4	1	3	4	2	1	1	1
1	1	3	4	1	2	2	4	4	5	4	4	5	4.33333	1	1	2	1	1.25	5	1	4	2	3	5	5	5	4	4.75	2	4	2	2.66667	2	4	2	2.66667	4	3	5	4	5	4	1	3.33333	3	5	1	1	2
4	2	2	4	4	3	3.16667	3	4	4	3	2	1	2.83333	2	1	2	2	1.75	2	1	2	5	2.5	3	3	5	4	3.75	4	4	4	4	2	2	1	1.66667	5	2	3	3.33333	2	2	1	1.66667	1	1	1	2	2
1	2	1	3	3	1	1.83333	2	2	3	4	2	3	2.66667	2	3	3	2	2.5	3	3	3	1	2.5	4	4	4	3	3.75	5	4	3	4	1	2	3	2	3	2	3	2.66667	2	3	2	2.33333	4	5	3	2	3
1	1	3	2	1	3	1.83333	1	5	5	3	5	2	3.5	3	1	1	3	2	2	3	2	4	2.75	5	2	3	5	3.75	2	4	1	2.33333	1	2	1	1.33333	2	2	1	1.66667	2	4	3	3	3	4	1	1	2
3	1	1	2	3	1	1.83333	5	2	3	5	1	2	3	2	3	1	1	1.75	2	3	2	4	2.75	5	3	4	5	4.25	1	4	5	3.33333	2	1	1	1.33333	2	4	5	3.66667	5	4	5	4.66667	3	4	1	1	3
1	1	1	2	2	3	1.66667	2	1	2	1	2	1	1.5	1	1	1	1	1	2	3	2	2	2.25	4	3	2	3	3	3	2	2	2.33333	1	1	1	1	2	3	3	2.66667	4	3	2	3	4	4	2	2	3
3	2	4	4	2	4	3.16667	4	3	4	4	5	4	4	4	1	4	1	2.5	4	4	4	5	4.25	4	3	4	3	3.5	4	4	5	4.33333	5	4	2	3.66667	4	2	4	3.33333	2	2	3	2.33333	5	4	3	3	3
3	1	1	1	1	1	1.33333	5	5	5	5	2	5	4.5	1	1	1	1	1	2	2	2	2	2	4	4	4	5	4.25	5	5	5	5	2	2	1	1.66667	5	5	5	5	2	5	4	3.66667	4	4	3	4	2
4	3	3	4	3	3	3.33333	4	3	3	3	4	3	3.33333	2	3	2	3	2.5	3	3	3	4	3.25	4	3	4	3	3.5	4	4	4	4	3	3	3	3	4	4	3	3.66667	4	4	4	4	2	2	4	2	3
4	1	1	1	4	4	2.5	3	1	1	1	4	3	2.16667	1	1	1	1	1	2	1	1	1	1.25	2	3	4	1	2.5	2	1	1	1.33333	1	2	1	1.33333	1	1	1	1	1	1	1	1	4	4	4	4	4
2	1	3	5	1	3	2.5	2	5	3	2	3	4	3.16667	2	4	4	2	3	3	4	4	2	3.25	3	1	5	4	3.25	3	4	2	3	1	2	3	2	3	2	3	2.66667	2	3	5	3.33333	2	3	2	4	2
3	1	2	4	1	3	2.33333	3	2	3	1	4	3	2.66667	2	2	3	4	2.75	3	3	2	2	2.5	5	4	2	4	3.75	4	4	3	3.66667	1	1	2	1.33333	2	3	3	2.66667	4	4	2	3.33333	4	3	1	4	4
4	1	1	2	1	2	1.83333	1	3	2	2	2	2	2	1	2	1	1	1.25	2	2	2	2	2	3	3	2	2	2.5	4	4	4	4	1	1	1	1	3	3	3	3	2	3	3	2.66667	4	3	3	3	3
5	1	2	4	2	4	3	1	3	2	1	2	1	1.66667	4	3	5	2	3.5	5	3	2	5	3.75	5	2	3	1	2.75	1	3	2	2	1	1	2	1.33333	2	3	1	2	5	4	1	3.33333	3	1	2	4	2
4	1	1	2	2	2	2	2	1	2	1	2	2	1.66667	4	2	2	1	2.25	2	2	2	4	2.5	5	2	5	4	4	4	4	4	4	2	1	2	1.66667	3	2	2	2.33333	4	5	2	3.66667	4	4	3	3	3
3	3	4	3	4	4	3.5	3	4	4	2	3	3	3.16667	3	3	3	2	2.75	2	3	2	4	2.75	4	3	3	3	3.25	3	3	2	2.66667	2	2	2	2	3	2	2	2.33333	2	2	2	2	3	2	2	2	3
2	1	2	3	1	2	1.83333	3	2	2	1	4	3	2.5	1	1	1	1	1	2	2	2	1	1.75	4	4	5	4	4.25	2	1	1	1.33333	1	2	1	1.33333	3	2	3	2.66667	4	4	2	3.33333	3	2	2	1	2
2	2	3	4	2	4	2.83333	3	3	3	2	2	2	2.5	4	2	4	4	3.5	1	2	1	2	1.5	2	2	2	2	2	2	3	2	2.33333	2	2	1	1.66667	4	2	3	3	2	2	1	1.66667	4	4	2	2	2
2	2	2	1	1	1	1.5	1	3	1	3	1	3	2	1	1	2	2	1.5	3	2	1	2	2	5	4	4	2	3.75	2	4	1	2.33333	1	1	2	1.33333	1	5	3	3	1	5	3	3	4	3	1	2	2
1	2	1	2	3	2	1.83333	3	4	2	2	4	5	3.33333	3	2	2	1	2	4	3	4	5	4	4	4	5	4	4.25	3	2	1	2	1	2	2	1.66667	2	1	4	2.33333	5	4	3	4	4	5	1	2	1
3	1	2	1	3	2	2	5	4	4	5	5	4	4.5	2	3	2	3	2.5	3	3	3	4	3.25	5	4	5	4	4.5	4	4	3	3.66667	3	4	2	3	5	4	4	4.33333	5	4	4	4.33333	4	4	3	2	2
2	2	1	2	3	1	1.83333	1	3	3	2	1	1	1.83333	4	2	1	2	2.25	2	1	4	3	2.5	4	4	5	4	4.25	2	2	2	2	4	2	4	3.33333	3	2	4	3	4	4	2	3.33333	4	4	2	1	1
2	1	2	2	2	2	1.83333	4	3	4	4	3	4	3.66667	1	1	2	1	1.25	4	3	4	5	4	5	4	5	2	4	4	2	2	2.66667	1	2	1	1.33333	3	2	3	2.66667	4	5	4	4.33333	4	4	1	2	2
2	1	2	3	3	2	2.16667	4	4	5	3	2	5	3.83333	3	2	4	3	3	2	2	4	4	3	4	5	3	3	3.75	4	5	3	4	4	3	2	3	5	4	3	4	4	4	5	4.33333	4	5	2	3	4
2	4	2	4	4	2	3	3	3	2	3	3	4	3	3	1	4	2	2.5	4	3	4	3	3.5	4	4	2	4	3.5	4	3	2	3	2	4	3	3	3	2	4	3	3	4	3	3.33333	1	2	4	3	2
2	3	5	4	3	2	3.16667	5	2	4	1	4	3	3.16667	4	1	5	5	3.75	5	2	3	5	3.75	2	4	5	1	3	2	1	2	1.66667	3	2	4	3	3	1	2	2	1	3	1	1.66667	4	1	1	3	5
4	3	2	3	3	4	3.16667	3	4	4	3	3	3	3.33333	3	4	3	3	3.25	4	3	3	4	3.5	5	4	4	3	4	4	3	4	3.66667	3	3	3	3	4	4	4	4	4	4	4	4	3	2	3	3	2
2	3	2	4	3	2	2.66667	3	3	4	5	5	3	3.83333	3	2	3	1	2.25	5	1	2	3	2.75	4	4	5	2	3.75	2	3	1	2	5	4	1	3.33333	3	4	3	3.33333	4	5	3	4	2	1	3	4	3
2	1	2	3	2	1	1.83333	1	3	2	1	2	3	2	1	1	2	4	2	3	2	1	3	2.25	3	4	4	4	3.75	4	3	3	3.33333	1	2	2	1.66667	1	2	3	2	4	4	4	4	3	2	1	3	3
2	2	1	4	1	3	2.16667	4	2	3	3	3	3	3	2	2	2	2	2	2	2	2	4	2.5	4	3	4	3	3.5	3	4	2	3	4	4	3	3.66667	4	2	2	2.66667	2	3	3	2.66667	4	4	2	2	2
2	2	2	1	3	2	2	5	5	5	4	5	5	4.83333	4	2	3	2	2.75	4	4	4	5	4.25	3	4	4	5	4	4	5	4	4.33333	3	2	2	2.33333	5	5	4	4.66667	3	4	2	3	4	3	3	2	2
2	2	2	2	2	2	2	4	4	4	4	4	4	4	2	2	2	2	2	2	2	2	2	2	2	4	4	4	3.5	2	2	2	2	1	1	1	1	2	2	1	1.66667	2	4	2	2.66667	4	4	2	2	2
2	2	2	4	1	2	2.16667	5	5	4	4	3	2	3.83333	2	2	1	1	1.5	3	3	3	4	3.25	5	4	5	4	4.5	4	4	2	3.33333	4	3	2	3	4	4	4	4	5	4	2	3.66667	4	4	2	2	2
3	3	4	5	3	1	3.16667	2	1	2	4	2	3	2.33333	2	2	3	3	2.5	4	5	4	5	4.5	5	3	4	3	3.75	2	3	2	2.33333	2	1	2	1.66667	4	4	3	3.66667	5	5	4	4.66667	5	4	3	2	2
4	3	5	3	1	4	3.33333	4	5	4	1	2	5	3.5	5	4	4	2	3.75	4	2	3	4	3.25	3	2	3	1	2.25	4	5	5	4.66667	1	2	4	2.33333	1	2	4	2.33333	2	2	5	3	2	4	1	3	5
2	1	2	4	3	4	2.66667	1	3	4	1	1	2	2	5	4	2	1	3	1	1	2	3	1.75	4	4	5	5	4.5	4	4	3	3.66667	1	1	2	1.33333	4	2	1	2.33333	5	4	2	3.66667	4	4	2	1	3
3	1	2	1	1	4	2	3	5	4	5	2	1	3.33333	2	1	2	2	1.75	4	3	2	4	3.25	5	4	5	5	4.75	4	5	4	4.33333	2	4	2	2.66667	5	3	4	4	4	5	4	4.33333	4	3	2	2	1
4	4	3	4	3	2	3.33333	4	4	3	3	3	4	3.5	3	4	3	2	3	4	3	3	4	3.5	3	4	3	5	3.75	4	3	3	3.33333	5	2	2	3	3	4	4	3.66667	3	3	4	3.33333	3	3	1	4	3
2	2	1	3	4	3	2.5	5	3	2	1	3	2	2.66667	3	2	1	4	2.5	5	4	2	4	3.75	4	3	5	4	4	4	5	4	4.33333	2	1	3	2	2	3	4	3	5	3	2	3.33333	3	4	2	5	3
2	2	2	2	2	1	1.83333	4	3	3	4	4	4	3.66667	4	3	2	2	2.75	4	3	2	2	2.75	4	4	4	3	3.75	3	4	3	3.33333	2	2	2	2	4	3	3	3.33333	2	3	4	3	4	3	2	2	3
2	2	4	5	2	3	3	2	1	2	4	3	2	2.33333	1	5	2	2	2.5	3	2	4	5	3.5	1	5	4	4	3.5	3	4	2	3	1	5	1	2.33333	4	2	4	3.33333	5	4	3	4	4	5	1	1	3
2	1	1	2	2	3	1.83333	4	4	4	3	3	2	3.33333	2	2	2	1	1.75	3	3	4	3	3.25	4	3	4	4	3.75	3	4	3	3.33333	3	2	1	2	3	4	4	3.66667	4	4	3	3.66667	4	5	2	2	2
4	1	2	2	4	2	2.5	4	4	4	4	4	4	4	4	3	2	4	3.25	4	2	4	4	3.5	3	4	2	2	2.75	2	4	2	2.66667	2	4	2	2.66667	2	2	2	2	2	4	2	2.66667	2	4	2	2	2
3	2	4	4	3	4	3.33333	4	5	5	4	2	4	4	4	2	4	2	3	2	3	3	5	3.25	5	4	5	4	4.5	3	4	3	3.33333	2	2	1	1.66667	4	4	5	4.33333	1	4	4	3	3	3	2	2	4
2	5	1	3	5	1	2.83333	2	5	4	2	1	2	2.66667	4	5	2	1	3	5	4	2	5	4	2	4	3	4	3.25	4	5	3	4	2	2	3	2.33333	3	3	4	3.33333	4	4	1	3	1	3	5	4	2
4	2	3	5	2	5	3.5	5	1	2	4	4	5	3.5	2	5	4	2	3.25	3	2	2	4	2.75	2	1	5	4	3	3	4	2	3	2	2	5	3	2	1	3	2	2	2	4	2.66667	2	5	4	1	2
4	2	3	2	2	4	2.83333	4	2	3	2	4	3	3	2	3	2	4	2.75	3	2	3	2	2.5	3	2	5	3	3.25	2	3	2	2.33333	2	4	3	3	5	4	2	3.66667	3	3	2	2.66667	3	2	3	2	4
3	2	3	3	4	3	3	3	2	3	2	1	1	2	4	3	3	4	3.5	4	3	4	3	3.5	4	4	4	3	3.75	2	2	1	1.66667	2	2	1	1.66667	2	4	3	3	4	4	3	3.66667	3	3	2	3	2
2	1	1	2	1	2	1.5	3	4	5	4	3	4	3.83333	4	1	4	4	3.25	4	5	4	4	4.25	5	5	5	5	5	4	5	5	4.66667	1	4	1	2	4	4	2	3.33333	5	5	2	4	4	1	3	5	4
4	1	1	3	3	3	2.5	2	3	2	1	4	2	2.33333	4	2	4	4	3.5	2	2	2	3	2.25	2	5	5	3	3.75	3	4	3	3.33333	2	2	1	1.66667	1	3	2	2	1	3	4	2.66667	5	2	3	4	4
2	2	3	2	5	3	2.83333	4	4	5	3	2	4	3.66667	4	2	5	4	3.75	1	5	1	2	2.25	4	2	5	3	3.5	4	3	1	2.66667	2	3	5	3.33333	5	2	1	2.66667	5	2	1	2.66667	2	1	4	5	4
2	2	1	3	3	4	2.5	2	3	4	3	1	2	2.5	4	1	2	1	2	3	3	2	4	3	3	1	4	3	2.75	5	2	4	3.66667	3	2	5	3.33333	3	5	4	4	1	5	4	3.33333	3	2	4	5	4
1	4	2	1	4	4	2.66667	5	5	3	4	5	3	4.16667	5	2	1	2	2.5	4	3	4	5	4	5	4	5	4	4.5	4	5	4	4.33333	4	2	1	2.33333	4	4	2	3.33333	4	5	4	4.33333	4	5	2	3	2
2	2	4	4	2	2	2.66667	3	2	4	5	2	4	3.33333	4	4	2	1	2.75	2	2	3	4	2.75	5	4	4	4	4.25	4	5	3	4	2	1	1	1.33333	4	2	3	3	3	4	3	3.33333	4	5	1	2	1
1	1	4	2	1	1	1.66667	5	3	4	3	3	5	3.83333	4	2	4	4	3.5	3	3	3	4	3.25	5	4	4	4	4.25	4	5	3	4	1	1	1	1	3	2	2	2.33333	1	4	1	2	5	3	2	2	1
4	2	4	4	3	5	3.66667	5	3	4	3	3	4	3.66667	4	3	3	2	3	4	5	5	5	4.75	5	4	5	5	4.75	4	5	5	4.66667	5	4	2	3.66667	4	4	4	4	2	4	4	3.33333	4	4	3	2	2
3	1	2	2	1	2	1.83333	4	5	4	5	5	3	4.33333	1	1	1	2	1.25	5	5	5	5	5	5	4	5	4	4.5	3	4	2	3	2	4	4	3.33333	4	3	4	3.66667	4	5	4	4.33333	4	3	2	3	3
2	4	3	3	3	2	2.83333	3	3	3	4	3	4	3.33333	3	3	4	4	3.5	2	2	4	4	3	3	4	4	4	3.75	4	3	4	3.66667	1	3	1	1.66667	4	5	5	4.66667	4	3	4	3.66667	3	3	2	2	3
2	2	2	4	1	2	2.16667	4	4	5	4	2	4	3.83333	4	3	2	2	2.75	4	1	1	4	2.5	4	5	4	4	4.25	4	5	2	3.66667	2	2	1	1.66667	4	2	3	3	4	5	1	3.33333	4	3	2	2	1
4	2	4	3	2	2	2.83333	4	4	4	4	4	4	4	2	2	1	3	2	4	2	2	2	2.5	4	3	3	3	3.25	2	1	1	1.33333	1	2	2	1.66667	4	2	3	3	3	4	2	3	4	4	3	4	4
2	1	2	2	2	3	2	4	4	3	3	2	4	3.33333	4	2	2	1	2.25	1	1	2	2	1.5	3	3	4	2	3	4	4	5	4.33333	4	2	1	2.33333	4	2	3	3	4	4	4	4	4	5	2	4	4
1	3	4	2	3	4	2.83333	1	3	4	2	1	1	2	2	1	2	2	1.75	4	3	4	4	3.75	4	5	5	4	4.5	2	4	2	2.66667	2	2	2	2	4	2	2	2.66667	2	4	1	2.33333	2	4	1	2	2
4	1	2	3	2	4	2.66667	3	4	4	3	4	4	3.66667	2	1	2	2	1.75	3	1	3	4	2.75	5	5	5	2	4.25	4	3	3	3.33333	1	1	1	1	3	2	4	3	4	4	3	3.66667	4	4	3	4	4
1	1	3	2	5	4	2.66667	1	4	1	3	4	2	2.5	1	2	2	4	2.25	2	3	5	4	3.5	5	3	3	5	4	4	5	5	4.66667	5	3	2	3.33333	5	4	2	3.66667	2	4	5	3.66667	1	3	4	3	5
2	2	2	2	2	2	2	3	3	3	4	3	3	3.16667	1	2	2	2	1.75	3	3	3	4	3.25	3	3	3	2	2.75	2	2	2	2	1	1	1	1	3	2	2	2.33333	2	2	2	2	4	4	4	4	4
3	2	2	4	1	2	2.33333	4	2	4	3	4	2	3.16667	4	2	3	5	3.5	1	2	2	4	2.25	5	4	4	3	4	3	1	2	2	3	4	2	3	1	3	2	2	1	4	2	2.33333	4	5	2	3	1
2	4	3	3	4	3	3.16667	2	2	3	2	2	3	2.33333	4	3	4	2	3.25	3	4	5	3	3.75	3	3	4	3	3.25	2	4	3	3	4	3	4	3.66667	3	3	3	3	4	3	3	3.33333	3	4	5	4	3
5	1	3	5	2	2	3	5	4	4	5	4	5	4.5	4	5	5	2	4	3	3	2	5	3.25	4	5	4	5	4.5	3	4	4	3.66667	1	1	1	1	2	2	1	1.66667	4	2	2	2.66667	4	4	1	1	1
3	1	2	3	3	2	2.33333	2	2	1	2	2	1	1.66667	2	1	2	2	1.75	4	3	3	3	3.25	5	3	3	2	3.25	2	3	1	2	1	2	1	1.33333	2	1	1	1.33333	1	4	4	3	3	4	3	4	4
3	1	2	2	4	4	2.66667	2	4	4	3	3	3	3.16667	4	4	4	2	3.5	4	2	2	2	2.5	4	4	4	2	3.5	4	5	4	4.33333	1	2	1	1.33333	4	3	4	3.66667	4	4	4	4	4	5	2	4	4
2	1	4	4	3	2	2.66667	3	4	3	4	3	4	3.5	2	1	2	3	2	2	2	3	2	2.25	4	4	3	4	3.75	3	4	3	3.33333	3	2	1	2	3	2	3	2.66667	4	4	5	4.33333	4	4	3	4	4
4	2	3	3	2	4	3	4	4	3	4	4	3	3.66667	4	2	2	3	2.75	3	2	2	3	2.5	4	3	4	3	3.5	3	4	3	3.33333	2	2	4	2.66667	4	3	4	3.66667	2	4	3	3	4	4	2	3	3
2	1	2	2	1	1	1.5	2	2	2	2	3	3	2.33333	1	1	1	1	1	2	2	2	2	2	4	2	4	4	3.5	3	4	2	3	2	1	1	1.33333	2	2	2	2	3	4	4	3.66667	5	4	4	5	4
5	1	3	5	4	2	3.33333	2	2	3	2	3	5	2.83333	4	2	5	3	3.5	5	3	4	5	4.25	4	3	3	2	3	5	3	4	4	2	5	1	2.66667	2	3	5	3.33333	1	3	1	1.66667	3	1	5	3	2
4	1	1	4	4	2	2.66667	4	5	4	4	2	4	3.83333	4	4	4	4	4	4	4	4	4	4	5	4	4	4	4.25	2	1	2	1.66667	2	2	3	2.33333	2	2	3	2.33333	4	5	5	4.66667	4	4	3	3	3
1	1	1	2	2	4	1.83333	2	3	2	1	1	2	1.83333	2	3	4	2	2.75	3	1	2	4	2.5	4	3	3	4	3.5	2	3	2	2.33333	2	4	1	2.33333	4	2	4	3.33333	2	2	1	1.66667	4	3	3	4	3
4	2	5	3	4	3	3.5	4	3	4	2	2	4	3.16667	5	2	3	3	3.25	2	3	4	5	3.5	5	3	4	3	3.75	4	3	4	3.66667	4	2	5	3.66667	2	2	5	3	2	3	1	2	4	2	4	3	5
3	3	3	4	4	3	3.33333	4	4	3	4	5	4	4	3	4	5	3	3.75	4	5	5	4	4.5	4	4	4	5	4.25	4	4	4	4	3	4	4	3.66667	3	4	3	3.33333	4	4	3	3.66667	3	3	2	3	3
4	1	4	4	4	2	3.16667	2	2	2	1	1	3	1.83333	1	1	1	1	1	2	2	2	2	2	5	4	5	4	4.5	4	4	4	4	2	2	2	2	2	2	2	2	4	5	5	4.66667	4	4	3	4	4
2	3	4	5	3	2	3.16667	3	4	3	4	5	4	3.83333	3	4	3	4	3.5	4	4	2	1	2.75	3	2	4	3	3	2	1	1	1.33333	3	3	4	3.33333	3	3	4	3.33333	2	3	4	3	3	2	2	4	4
2	2	3	2	2	2	2.16667	4	4	3	4	2	3	3.33333	2	1	2	1	1.5	4	2	2	4	3	5	5	5	4	4.75	2	3	2	2.33333	1	2	1	1.33333	3	1	2	2	3	5	4	4	4	5	4	3	2
3	3	2	2	3	2	2.5	3	4	4	4	3	4	3.66667	2	1	1	1	1.25	3	2	2	4	2.75	4	3	3	3	3.25	4	3	4	3.66667	3	3	2	2.66667	2	2	3	2.33333	3	2	2	2.33333	4	4	2	3	4
2	1	1	2	2	4	2	5	4	5	5	5	5	4.83333	5	4	5	2	4	1	2	3	4	2.5	5	4	5	5	4.75	5	5	2	4	1	1	1	1	5	4	2	3.66667	5	4	3	4	5	5	5	5	4
5	4	5	4	4	5	4.5	1	4	4	5	3	4	3.5	1	2	2	1	1.5	4	3	4	4	3.75	5	4	4	4	4.25	4	5	4	4.33333	5	2	4	3.66667	4	5	2	3.66667	4	4	5	4.33333	4	4	1	5	3
2	1	2	2	2	3	2	4	5	4	3	3	5	4	4	5	3	3	3.75	3	2	3	2	2.5	5	3	5	4	4.25	4	3	2	3	2	2	1	1.66667	4	4	3	3.66667	5	4	3	4	4	4	2	3	2
4	4	4	5	2	1	3.33333	5	4	5	3	4	3	4	4	4	3	1	3	4	4	3	5	4	3	2	2	5	3	2	4	4	3.33333	4	4	2	3.33333	4	4	2	3.33333	2	2	4	2.66667	4	2	1	3	4
2	2	2	3	3	1	2.16667	3	2	3	2	2	4	2.66667	1	1	2	3	1.75	4	2	3	5	3.5	4	2	4	3	3.25	2	3	1	2	4	3	2	3	4	3	4	3.66667	5	5	3	4.33333	5	3	3	4	4
2	2	4	4	4	4	3.33333	4	4	4	4	4	4	4	4	2	2	2	2.5	4	4	4	3	3.75	4	2	4	4	3.5	4	4	4	4	4	2	2	2.66667	3	3	4	3.33333	2	4	4	3.33333	4	2	2	2	2
2	1	3	4	2	4	2.66667	4	4	4	4	4	4	4	4	3	2	2	2.75	3	2	2	4	2.75	5	4	5	4	4.5	4	4	3	3.66667	2	2	2	2	2	3	3	2.66667	4	4	4	4	4	4	4	3	4
3	3	2	4	4	2	3	3	4	3	4	3	2	3.16667	4	3	4	2	3.25	4	4	3	3	3.5	2	2	4	3	2.75	4	3	4	3.66667	4	4	2	3.33333	2	4	3	3	4	4	3	3.66667	4	3	2	4	4
2	2	2	2	1	2	1.83333	4	5	5	4	4	5	4.5	2	1	2	1	1.5	4	4	4	5	4.25	5	4	5	5	4.75	5	5	5	5	2	4	2	2.66667	5	4	5	4.66667	4	4	5	4.33333	4	4	2	2	4
4	1	1	2	1	3	2	4	4	5	4	3	4	4	3	2	1	2	2	4	3	3	4	3.5	4	4	5	5	4.5	4	5	4	4.33333	1	2	1	1.33333	5	4	4	4.33333	1	5	3	3	4	4	3	4	3
4	4	3	4	4	4	3.83333	5	4	4	3	3	4	3.83333	5	4	5	2	4	3	3	2	4	3	3	4	4	4	3.75	4	4	2	3.33333	1	2	1	1.33333	4	2	4	3.33333	4	4	2	3.33333	4	4	3	4	4
3	4	3	4	3	4	3.5	4	3	4	3	4	3	3.5	4	3	4	3	3.5	4	4	4	4	4	4	4	4	2	3.5	3	2	2	2.33333	2	2	2	2	4	3	4	3.66667	4	3	3	3.33333	4	4	4	3	4
2	2	1	4	2	4	2.5	2	2	3	2	1	1	1.83333	2	1	2	2	1.75	3	3	3	3	3	5	4	5	4	4.5	3	3	3	3	2	3	2	2.33333	2	2	2	2	4	4	3	3.66667	4	4	2	4	4
2	1	1	3	1	2	1.66667	5	2	3	3	2	4	3.16667	4	1	2	4	2.75	2	3	4	5	3.5	5	5	5	4	4.75	4	4	2	3.33333	4	4	4	4	2	2	4	2.66667	4	4	3	3.66667	5	4	5	5	4
4	2	3	4	1	2	2.66667	4	2	3	4	2	3	3	2	1	1	2	1.5	4	3	3	4	3.5	5	2	4	4	3.75	3	4	3	3.33333	2	1	2	1.66667	4	3	3	3.33333	3	4	2	3	4	3	4	4	3
4	2	2	2	2	2	2.33333	3	3	3	3	2	2	2.66667	2	2	2	2	2	4	2	2	4	3	4	3	4	4	3.75	4	4	4	4	2	3	2	2.33333	3	2	2	2.33333	4	4	4	4	4	4	4	4	5
3	3	2	4	1	3	2.66667	5	4	5	3	5	5	4.5	4	5	1	2	3	4	4	3	4	3.75	5	5	4	4	4.5	4	5	2	3.66667	5	4	3	4	5	4	4	4.33333	2	4	5	3.66667	3	4	2	1	2
4	2	1	4	4	4	3.16667	2	3	3	2	3	2	2.5	5	2	5	4	4	3	3	2	4	3	4	4	5	4	4.25	2	2	2	2	1	1	1	1	4	2	3	3	2	4	4	3.33333	5	5	2	2	2
2	2	1	2	4	5	2.66667	1	3	4	3	3	4	3	4	3	2	1	2.5	2	4	4	3	3.25	3	2	4	3	3	2	1	2	1.66667	2	2	4	2.66667	4	4	5	4.33333	4	4	2	3.33333	2	1	2	3	3
5	3	5	4	5	2	4	5	5	2	3	1	3	3.16667	5	3	5	4	4.25	3	4	3	4	3.5	5	4	3	3	3.75	2	3	2	2.33333	3	2	4	3	5	2	4	3.66667	4	4	2	3.33333	4	5	3	4	3
3	3	5	2	2	1	2.66667	5	4	2	5	2	3	3.5	2	4	3	2	2.75	4	2	3	1	2.5	3	2	1	3	2.25	2	1	4	2.33333	1	2	3	2	3	4	2	3	5	4	2	3.66667	5	3	4	2	4
1	2	1	2	1	2	1.5	3	2	4	3	2	3	2.83333	4	3	2	4	3.25	3	2	3	4	3	5	4	4	5	4.5	2	3	2	2.33333	1	3	2	2	5	3	4	4	3	4	3	3.33333	4	3	2	4	3
1	1	1	1	1	2	1.16667	2	2	3	2	1	2	2	2	1	1	1	1.25	4	2	2	5	3.25	5	4	5	4	4.5	4	5	2	3.66667	2	2	1	1.66667	5	2	4	3.66667	1	4	2	2.33333	4	4	2	5	5
2	2	3	3	2	2	2.33333	5	5	4	4	5	4	4.5	2	2	2	4	2.5	2	2	2	2	2	3	5	4	4	4	4	3	4	3.66667	4	4	4	4	2	3	2	2.33333	4	4	4	4	4	4	2	3	4
3	4	2	3	4	4	3.33333	3	3	4	4	2	3	3.16667	5	5	4	2	4	2	1	2	3	2	4	4	5	4	4.25	2	3	3	2.66667	2	2	1	1.66667	4	4	3	3.66667	2	5	4	3.66667	4	3	3	4	4
4	3	2	3	2	3	2.83333	3	4	4	2	3	4	3.33333	4	3	3	2	3	4	3	3	4	3.5	3	4	4	4	3.75	4	3	3	3.33333	4	5	3	4	4	3	4	3.66667	3	5	4	4	3	2	3	4	4
2	1	1	4	2	4	2.33333	5	4	5	5	4	5	4.66667	4	4	4	1	3.25	4	2	4	5	3.75	5	5	5	4	4.75	2	4	1	2.33333	1	2	4	2.33333	4	2	4	3.33333	4	4	4	4	4	5	2	4	4
4	2	5	3	5	3	3.66667	5	4	5	3	3	4	4	5	3	3	4	3.75	3	3	2	3	2.75	3	3	4	3	3.25	3	5	2	3.33333	3	3	5	3.66667	2	4	5	3.66667	3	3	5	3.66667	4	5	3	4	3
2	4	4	3	5	4	3.66667	3	5	4	3	3	3	3.5	4	3	5	4	4	5	4	4	5	4.5	4	4	5	4	4.25	2	3	1	2	5	4	3	4	5	4	2	3.66667	3	3	4	3.33333	5	4	3	2	5
5	3	4	4	4	3	3.83333	4	3	4	4	2	4	3.5	4	2	4	2	3	4	3	3	4	3.5	4	4	3	4	3.75	4	5	5	4.66667	2	3	4	3	3	2	3	2.66667	4	5	2	3.66667	4	3	3	4	3
3	1	1	2	2	1	1.66667	5	4	4	5	2	4	4	4	2	1	2	2.25	3	4	4	5	4	5	4	4	2	3.75	3	4	2	3	2	4	1	2.33333	4	2	2	2.66667	2	4	4	3.33333	4	4	3	4	4
2	2	4	4	2	2	2.66667	3	4	3	3	3	4	3.33333	4	4	2	3	3.25	4	2	4	4	3.5	4	4	2	4	3.5	4	3	4	3.66667	4	2	1	2.33333	4	4	2	3.33333	3	2	4	3	4	4	2	4	4
3	3	2	4	4	3	3.16667	5	5	4	4	3	3	4	4	5	2	2	3.25	3	2	3	4	3	5	4	4	4	4.25	2	3	1	2	2	2	1	1.66667	3	1	2	2	4	5	3	4	4	3	3	4	4
5	3	2	4	3	4	3.5	3	3	2	4	3	4	3.16667	2	1	2	2	1.75	4	3	2	4	3.25	4	4	5	4	4.25	4	3	2	3	1	2	1	1.33333	3	2	1	2	4	4	5	4.33333	4	4	3	4	3
4	2	3	4	4	2	3.16667	3	2	3	4	4	3	3.16667	4	4	4	2	3.5	5	4	4	5	4.5	5	4	5	4	4.5	3	4	3	3.33333	4	4	4	4	4	3	4	3.66667	4	4	3	3.66667	4	4	2	2	3
1	1	2	2	4	4	2.33333	3	2	1	1	2	1	1.66667	4	4	5	3	4	2	2	1	4	2.25	4	4	5	4	4.25	4	4	3	3.66667	4	2	4	3.33333	1	2	1	1.33333	5	5	4	4.66667	4	2	3	5	4
4	2	2	3	2	3	2.66667	2	2	2	1	1	4	2	2	1	2	2	1.75	4	4	3	4	3.75	2	2	4	3	2.75	4	4	3	3.66667	4	5	2	3.66667	4	4	5	4.33333	5	4	5	4.66667	4	5	4	4	5
4	2	4	3	1	3	2.83333	3	5	4	3	3	4	3.66667	2	4	2	3	2.75	5	4	5	4	4.5	4	2	2	5	3.25	4	5	4	4.33333	5	4	3	4	5	3	5	4.33333	3	5	3	3.66667	4	3	4	2	2
4	3	4	4	4	3	3.66667	3	3	4	3	2	3	3	4	3	4	4	3.75	4	2	3	3	3	5	4	4	4	4.25	4	4	3	3.66667	2	2	2	2	3	2	2	2.33333	4	4	3	3.66667	4	5	3	3	3
3	4	3	4	3	2	3.16667	1	2	3	2	2	3	2.16667	5	4	4	2	3.75	4	4	4	3	3.75	2	3	4	4	3.25	4	5	4	4.33333	4	4	5	4.33333	3	4	3	3.33333	5	4	4	4.33333	5	4	4	5	4
5	5	5	5	5	5	5	5	4	5	5	5	4	4.66667	5	4	5	5	4.75	5	5	5	5	5	5	5	5	4	4.75	4	4	4	4	4	3	5	4	4	5	5	4.66667	5	5	4	4.66667	5	3	4	4	5
4	4	4	4	4	4	4	4	4	3	3	4	4	3.66667	3	3	4	4	3.5	4	4	3	4	3.75	4	3	3	3	3.25	4	3	3	3.33333	3	4	3	3.33333	3	3	2	2.66667	4	4	4	4	3	4	3	4	4
2	2	1	2	1	2	1.66667	3	4	4	3	4	4	3.66667	2	1	2	1	1.5	2	2	4	4	3	4	4	4	4	4	4	4	4	4	1	2	1	1.33333	4	4	5	4.33333	2	4	2	2.66667	5	4	4	4	4
4	3	2	4	5	3	3.5	4	5	5	4	3	4	4.16667	4	3	3	4	3.5	4	4	4	5	4.25	5	5	5	4	4.75	2	3	2	2.33333	3	4	2	3	2	2	4	2.66667	4	5	3	4	4	4	2	3	4
4	2	3	4	2	3	3	2	2	3	3	1	2	2.16667	3	1	2	2	2	2	1	4	5	3	4	4	4	4	4	2	4	2	2.66667	2	2	2	2	3	1	2	2	4	5	2	3.66667	4	5	2	4	4
4	2	3	1	2	3	2.5	5	5	3	1	4	5	3.83333	1	2	2	1	1.5	4	5	2	5	4	4	4	5	4	4.25	3	5	2	3.33333	2	1	2	1.66667	2	4	5	3.66667	3	5	1	3	4	5	4	5	5
4	3	4	5	4	5	4.16667	5	4	5	4	2	4	4	4	3	4	2	3.25	5	4	4	5	4.5	3	3	4	4	3.5	4	5	4	4.33333	2	2	3	2.33333	5	4	5	4.66667	2	5	4	3.66667	5	2	3	4	5
4	4	3	5	2	4	3.66667	4	4	2	4	2	3	3.16667	4	5	4	2	3.75	4	4	3	5	4	3	4	5	4	4	4	4	3	3.66667	2	2	1	1.66667	5	3	5	4.33333	4	5	3	4	5	4	3	4	3
4	3	2	2	3	4	3	5	4	5	5	3	3	4.16667	2	2	5	4	3.25	5	5	4	5	4.75	5	4	5	5	4.75	2	2	2	2	3	2	1	2	4	3	3	3.33333	4	4	5	4.33333	5	4	2	4	3
4	3	4	4	4	5	4	4	3	4	4	4	4	3.83333	4	4	5	4	4.25	4	3	4	4	3.75	4	4	4	4	4	4	4	4	4	3	3	2	2.66667	5	2	4	3.66667	4	3	4	3.66667	4	4	4	3	4
3	3	2	4	3	2	2.83333	3	2	2	2	3	3	2.5	2	2	4	1	2.25	3	2	3	4	3	4	3	4	4	3.75	3	4	2	3	2	2	2	2	2	2	3	2.33333	3	4	4	3.66667	4	4	3	4	2
5	3	4	3	4	5	4	4	4	3	5	4	5	4.16667	3	4	4	3	3.5	3	4	4	5	4	4	5	3	3	3.75	5	4	5	4.66667	3	5	4	4	4	5	3	4	4	4	3	3.66667	5	4	5	3	4
4	1	4	5	4	5	3.83333	3	2	2	2	2	2	2.16667	4	4	5	4	4.25	3	3	4	5	3.75	5	3	4	3	3.75	4	4	4	4	2	4	3	3	2	3	3	2.66667	4	4	4	4	4	5	4	4	5
4	3	2	4	3	4	3.33333	4	3	4	5	4	5	4.16667	5	4	4	5	4.5	5	4	4	5	4.5	5	5	4	5	4.75	4	5	4	4.33333	5	2	4	3.66667	3	4	5	4	5	4	3	4	5	5	4	4	3
3	3	2	3	2	4	2.83333	4	5	3	5	4	3	4	4	3	4	4	3.75	4	5	4	3	4	5	4	5	5	4.75	4	4	3	3.66667	5	3	4	4	4	4	5	4.33333	4	5	4	4.33333	5	3	4	3	4
4	2	4	5	4	3	3.66667	4	4	5	5	4	3	4.16667	5	3	3	4	3.75	4	2	4	5	3.75	4	3	5	4	4	4	3	3	3.33333	3	2	1	2	4	4	3	3.66667	2	4	3	3	5	4	5	5	3
2	2	1	1	1	4	1.83333	2	4	4	4	3	4	3.5	2	2	1	1	1.5	4	4	3	4	3.75	5	4	5	3	4.25	4	4	5	4.33333	2	2	2	2	4	5	4	4.33333	4	4	2	3.33333	5	5	4	4	5
3	2	3	5	1	4	3	4	5	5	4	5	4	4.5	5	5	5	5	5	2	2	3	3	2.5	4	4	4	2	3.5	4	5	5	4.66667	2	4	5	3.66667	5	3	3	3.66667	4	5	2	3.66667	4	4	4	5	5
4	4	4	4	4	3	3.83333	3	3	4	4	4	3	3.5	4	4	4	3	3.75	4	3	3	4	3.5	3	3	4	3	3.25	4	3	4	3.66667	4	3	4	3.66667	4	3	5	4	3	4	4	3.66667	4	3	4	3	4
4	4	2	3	2	2	2.83333	4	3	2	1	3	2	2.5	5	5	4	2	4	5	4	4	5	4.5	5	4	5	5	4.75	4	5	5	4.66667	1	1	1	1	5	3	5	4.33333	5	5	4	4.66667	5	5	5	4	4
4	3	3	4	3	4	3.5	3	3	4	2	3	4	3.16667	3	2	3	4	3	4	3	3	4	3.5	5	4	3	4	4	2	3	1	2	1	1	3	1.66667	3	2	3	2.66667	4	3	3	3.33333	5	4	3	4	4
5	1	4	2	2	4	3	4	4	5	5	4	5	4.5	4	2	1	2	2.25	4	5	4	5	4.5	4	4	4	5	4.25	4	5	4	4.33333	5	4	4	4.33333	3	2	4	3	4	4	5	4.33333	4	5	4	4	4
4	3	4	4	3	3	3.5	3	4	3	4	4	3	3.5	4	3	3	4	3.5	3	4	4	4	3.75	4	3	4	4	3.75	4	3	3	3.33333	4	3	3	3.33333	3	4	4	3.66667	3	4	3	3.33333	3	3	4	3	4
2	2	1	1	4	1	1.83333	4	3	2	4	2	3	3	1	1	1	1	1	2	2	4	2	2.5	4	5	5	3	4.25	4	4	3	3.66667	2	2	1	1.66667	3	2	4	3	3	3	2	2.66667	4	3	3	3	2
4	4	3	5	5	3	4	3	5	3	4	3	4	3.66667	4	5	5	3	4.25	4	5	4	4	4.25	4	4	4	4	4	4	4	5	4.33333	3	4	5	4	4	4	3	3.66667	4	3	4	3.66667	3	4	3	4	4
4	4	4	4	4	5	4.16667	4	5	5	4	5	3	4.33333	4	2	2	4	3	4	4	2	5	3.75	5	5	5	4	4.75	2	2	2	2	2	4	2	2.66667	4	2	4	3.33333	2	4	4	3.33333	4	4	5	5	5
1	1	1	1	3	1	1.33333	3	4	3	3	2	2	2.83333	3	1	1	4	2.25	4	2	3	2	2.75	4	4	4	4	4	5	5	5	5	1	1	1	1	3	3	5	3.66667	2	2	2	2	4	4	4	4	4
4	4	4	4	4	3	3.83333	3	4	4	4	3	3	3.5	4	4	4	4	4	4	4	4	4	4	4	4	4	4	4	4	4	4	4	4	4	4	4	4	4	4	4	3	4	4	3.66667	4	4	4	4	4
2	2	1	1	3	2	1.83333	2	3	4	2	4	3	3	4	3	2	2	2.75	2	2	3	4	2.75	5	4	4	3	4	4	5	4	4.33333	2	3	1	2	3	2	4	3	2	4	3	3	4	5	5	5	4
2	1	4	2	4	1	2.33333	4	4	5	2	4	4	3.83333	4	2	3	4	3.25	5	4	5	4	4.5	4	2	4	1	2.75	3	4	3	3.33333	3	2	4	3	3	2	3	2.66667	4	4	2	3.33333	4	4	3	4	4
3	5	5	4	4	2	3.83333	5	5	5	3	4	5	4.5	5	4	4	3	4	5	4	3	5	4.25	4	4	5	4	4.25	4	5	4	4.33333	2	4	4	3.33333	4	4	5	4.33333	4	3	4	3.66667	5	5	4	4	5
4	2	4	5	4	2	3.5	4	4	4	4	5	4	4.16667	3	4	3	4	3.5	3	2	3	3	2.75	5	5	4	4	4.5	4	4	4	4	2	4	2	2.66667	4	4	4	4	5	4	4	4.33333	4	4	4	5	4
5	3	4	5	4	5	4.33333	3	3	4	3	3	3	3.16667	5	4	5	5	4.75	4	3	5	4	4	5	3	5	5	4.5	3	2	2	2.33333	1	4	2	2.33333	5	4	5	4.66667	5	5	3	4.33333	5	5	4	4	4
3	4	4	4	5	5	4.16667	3	5	5	4	5	4	4.33333	4	4	4	4	4	4	5	5	4	4.5	5	5	5	5	5	4	5	5	4.66667	2	2	4	2.66667	4	5	5	4.66667	3	5	4	4	5	5	2	5	4
4	4	4	4	4	4	4	4	4	4	4	5	4	4.16667	4	4	4	3	3.75	4	3	4	4	3.75	5	4	4	4	4.25	4	3	3	3.33333	4	3	4	3.66667	4	4	3	3.66667	4	5	4	4.33333	4	4	3	4	4
3	4	3	4	3	4	3.5	4	4	4	5	3	4	4	5	4	3	4	4	4	4	4	4	4	4	4	4	4	4	3	4	3	3.33333	4	4	3	3.66667	4	3	4	3.66667	4	4	5	4.33333	4	5	3	4	4
4	3	4	4	3	5	3.83333	5	3	4	4	3	2	3.5	3	2	4	3	3	3	2	3	4	3	5	4	5	4	4.5	3	5	2	3.33333	3	4	2	3	4	3	5	4	3	4	2	3	5	5	4	4	4
5	2	2	4	2	4	3.16667	4	4	5	5	2	5	4.16667	2	2	1	4	2.25	5	4	4	5	4.5	4	5	5	4	4.5	4	5	5	4.66667	5	4	4	4.33333	2	2	2	2	4	5	5	4.66667	4	4	4	4	5
3	5	4	5	5	4	4.33333	3	5	3	4	3	4	3.66667	1	2	2	1	1.5	4	5	5	4	4.5	5	4	4	5	4.5	5	4	5	4.66667	4	5	4	4.33333	4	5	4	4.33333	4	5	4	4.33333	5	4	2	3	4
5	2	2	2	1	1	2.16667	2	4	4	3	2	2	2.83333	2	1	1	1	1.25	4	5	5	5	4.75	5	4	5	5	4.75	4	4	4	4	2	2	2	2	4	4	5	4.33333	5	5	5	5	4	4	4	5	4
4	3	3	4	3	3	3.33333	4	5	4	4	4	4	4.16667	3	2	2	2	2.25	3	3	3	4	3.25	4	4	4	3	3.75	3	3	3	3	4	4	3	3.66667	3	3	4	3.33333	4	5	4	4.33333	4	5	3	4	5
2	2	2	4	4	4	3	2	4	4	4	2	4	3.33333	4	2	4	2	3	5	4	4	5	4.5	5	4	5	5	4.75	4	4	4	4	2	2	4	2.66667	4	4	5	4.33333	4	5	4	4.33333	4	4	4	4	5
2	2	1	2	1	2	1.66667	2	3	3	3	3	4	3	2	1	1	1	1.25	4	2	2	4	3	4	4	5	5	4.5	2	4	4	3.33333	2	1	2	1.66667	4	5	4	4.33333	5	5	2	4	5	5	4	5	5
2	1	3	4	3	2	2.5	4	4	5	4	4	5	4.33333	4	3	2	3	3	5	4	3	4	4	5	5	4	4	4.5	3	4	3	3.33333	4	2	1	2.33333	4	2	4	3.33333	5	4	3	4	5	4	3	4	3
5	4	2	5	4	5	4.16667	5	5	4	5	1	4	4	4	5	4	5	4.5	5	5	5	5	5	5	5	5	5	5	4	5	5	4.66667	4	5	5	4.66667	5	4	4	4.33333	4	4	4	4	5	5	4	5	5
4	4	3	4	5	4	4	3	5	5	4	4	3	4	5	5	4	5	4.75	3	3	4	3	3.25	5	3	5	5	4.5	4	5	4	4.33333	2	3	1	2	5	5	4	4.66667	4	5	4	4.33333	4	4	3	4	4
5	4	4	5	5	4	4.5	4	5	4	5	5	5	4.66667	4	5	4	5	4.5	5	4	5	5	4.75	4	4	4	5	4.25	3	4	3	3.33333	5	5	4	4.66667	4	3	5	4	3	3	2	2.66667	4	5	5	4	4
3	2	4	4	1	5	3.16667	3	3	4	5	3	5	3.83333	5	4	5	4	4.5	4	3	4	3	3.5	5	4	5	4	4.5	4	3	4	3.66667	1	2	1	1.33333	3	3	2	2.66667	4	4	2	3.33333	5	4	3	4	3
4	4	5	5	5	4	4.5	4	5	4	5	5	4	4.5	4	5	4	5	4.5	5	5	5	4	4.75	4	5	4	4	4.25	4	4	5	4.33333	4	4	4	4	4	4	5	4.33333	5	4	5	4.66667	5	4	3	4	4
5	4	5	3	3	5	4.16667	5	4	5	4	4	5	4.5	4	5	5	4	4.5	4	5	5	3	4.25	5	4	4	4	4.25	4	5	5	4.66667	3	5	5	4.33333	5	4	3	4	4	3	4	3.66667	4	3	5	5	4
4	5	4	4	5	4	4.33333	4	3	4	4	5	4	4	4	5	4	4	4.25	4	4	5	4	4.25	4	5	5	4	4.5	4	5	4	4.33333	4	4	4	4	5	4	4	4.33333	5	4	4	4.33333	5	4	4	4	4
3	4	4	4	4	4	3.83333	4	4	5	5	3	4	4.16667	5	4	4	2	3.75	4	4	4	4	4	4	3	5	4	4	4	4	3	3.66667	4	4	3	3.66667	4	4	5	4.33333	2	5	4	3.66667	5	5	4	4	3
4	4	5	4	4	4	4.16667	4	4	5	4	5	4	4.33333	4	5	4	4	4.25	4	4	4	4	4	4	5	5	5	4.75	4	5	4	4.33333	4	5	4	4.33333	4	4	4	4	4	4	5	4.33333	4	5	3	4	4
5	2	4	4	4	4	3.83333	5	4	5	5	5	5	4.83333	4	2	2	4	3	5	5	5	5	5	5	4	5	5	4.75	4	5	4	4.33333	5	4	4	4.33333	4	5	5	4.66667	4	4	1	3	4	4	5	4	5
2	4	4	5	4	5	4	5	5	5	4	5	4	4.66667	4	4	5	4	4.25	5	4	5	5	4.75	5	4	4	5	4.5	4	4	4	4	4	4	4	4	5	4	5	4.66667	4	5	2	3.66667	5	5	5	5	5
5	3	4	5	4	5	4.33333	5	4	3	2	4	5	3.83333	5	4	3	5	4.25	4	3	2	5	3.5	3	4	5	3	3.75	5	3	5	4.33333	5	4	3	4	3	4	4	3.66667	4	5	4	4.33333	4	5	2	4	4
5	4	5	4	5	5	4.66667	5	4	5	4	4	4	4.33333	5	5	4	5	4.75	5	4	4	5	4.5	4	5	5	5	4.75	5	5	5	5	5	4	5	4.66667	4	4	5	4.33333	4	5	5	4.66667	4	4	5	5	5
4	2	2	1	3	4	2.66667	5	5	4	4	2	5	4.16667	5	4	4	4	4.25	4	4	5	4	4.25	5	4	4	5	4.5	5	4	4	4.33333	4	4	4	4	5	4	5	4.66667	5	5	4	4.66667	5	4	5	4	5
4	5	4	4	4	4	4.16667	5	5	4	4	5	4	4.5	5	4	4	4	4.25	4	2	4	2	3	4	4	4	4	4	4	5	5	4.66667	4	4	2	3.33333	4	5	5	4.66667	4	4	5	4.33333	5	4	4	4	4
5	4	4	5	4	4	4.33333	5	5	4	4	5	4	4.5	3	4	4	2	3.25	4	5	5	5	4.75	5	4	5	5	4.75	5	5	4	4.66667	5	5	4	4.66667	4	5	5	4.66667	4	4	5	4.33333	4	4	5	4	4
4	4	4	5	4	4	4.16667	4	5	4	4	4	5	4.33333	5	5	4	4	4.5	4	5	4	4	4.25	5	4	5	4	4.5	4	5	5	4.66667	4	5	4	4.33333	4	5	5	4.66667	5	4	4	4.33333	4	4	5	5	4
5	4	5	5	4	5	4.66667	4	5	4	4	4	4	4.16667	5	5	5	4	4.75	5	5	5	5	5	5	4	5	4	4.5	4	4	4	4	4	4	5	4.33333	4	4	4	4	4	4	4	4	5	5	4	4	4
5	5	4	4	4	4	4.33333	4	5	4	4	5	4	4.33333	4	4	4	5	4.25	4	5	4	4	4.25	4	4	4	5	4.25	4	5	4	4.33333	5	4	4	4.33333	4	5	4	4.33333	4	4	5	4.33333	5	4	5	4	4
5	3	5	5	5	5	4.66667	5	4	4	5	5	4	4.5	3	4	2	4	3.25	3	4	5	5	4.25	5	5	4	4	4.5	2	3	2	2.33333	5	2	4	3.66667	4	3	5	4	5	3	4	4	5	5	4	5	3
5	5	4	5	5	5	4.83333	5	5	5	5	5	5	5	5	5	5	4	4.75	5	5	5	5	5	5	5	5	5	5	5	5	5	5	5	5	5	5	5	5	5	5	5	5	5	5	5	5	4	5	5
2	1	1	1	1	1	1.16667	1	2	1	2	1	1	1.33333	1	1	1	1	1	1	1	2	2	1.5	3	2	4	1	2.5	2	3	3	2.66667	1	1	2	1.33333	2	2	1	1.66667	3	2	1	2	2	1	1	1	1
1	1	1	1	1	1	1	2	2	2	2	1	2	1.83333	2	2	2	1	1.75	2	3	2	2	2.25	2	1	1	1	1.25	4	3	3	3.33333	3	3	2	2.66667	2	2	3	2.33333	2	1	1	1.33333	1	1	1	2	2
1	1	1	1	1	1	1	3	2	2	3	2	2	2.33333	1	1	1	1	1	1	1	1	2	1.25	1	3	4	3	2.75	2	4	1	2.33333	2	1	1	1.33333	2	2	1	1.66667	1	1	1	1	1	1	1	1	1
1	1	2	1	1	3	1.5	3	1	1	2	3	2	2	3	2	2	1	2	2	1	2	3	2	1	2	1	2	1.5	3	2	2	2.33333	2	1	1	1.33333	1	2	2	1.66667	2	2	2	2	2	1	1	1	1
1	1	1	1	1	1	1	1	3	3	2	1	1	1.83333	1	1	1	1	1	1	1	1	1	1	3	2	4	2	2.75	2	2	2	2	1	1	1	1	2	2	1	1.66667	3	1	1	1.66667	1	1	1	1	1
3	3	2	2	2	2	2.33333	3	2	3	3	2	3	2.66667	2	3	3	2	2.5	3	4	2	3	3	3	3	4	3	3.25	2	3	2	2.33333	2	2	2	2	2	3	2	2.33333	3	4	3	3.33333	2	2	3	2	2
4	2	2	4	3	4	3.16667	2	2	4	1	2	4	2.5	4	4	5	5	4.5	3	2	3	2	2.5	1	3	4	3	2.75	1	1	2	1.33333	4	2	1	2.33333	2	3	3	2.66667	4	3	3	3.33333	2	1	1	1	2
1	1	1	2	2	1	1.33333	1	1	1	2	1	1	1.16667	2	2	1	1	1.5	2	1	2	2	1.75	3	1	4	2	2.5	2	1	1	1.33333	1	2	1	1.33333	3	1	2	2	1	3	2	2	1	2	1	2	2
1	2	4	2	1	3	2.16667	3	2	3	2	2	1	2.16667	2	4	2	2	2.5	2	1	2	2	1.75	4	2	2	3	2.75	2	2	1	1.66667	2	1	2	1.66667	3	3	2	2.66667	2	3	2	2.33333	3	1	2	2	3
4	3	3	2	3	2	2.83333	2	5	2	2	2	2	2.5	2	2	1	2	1.75	3	2	2	3	2.5	4	4	5	3	4	2	3	2	2.33333	2	1	1	1.33333	1	1	2	1.33333	3	4	4	3.66667	4	4	1	1	1
2	1	1	1	2	1	1.33333	1	2	3	3	4	4	2.83333	1	1	1	1	1	1	1	1	1	1	5	2	5	3	3.75	2	2	1	1.66667	4	1	2	2.33333	2	2	4	2.66667	3	4	2	3	2	3	1	4	1
3	3	4	3	2	4	3.16667	2	2	2	3	2	3	2.33333	3	2	4	2	2.75	2	2	1	1	1.5	4	3	4	2	3.25	4	5	3	4	1	2	2	1.66667	5	3	3	3.66667	2	2	2	2	2	1	1	2	2
2	1	2	2	1	2	1.66667	4	4	4	3	3	4	3.66667	1	1	2	2	1.5	2	2	1	3	2	4	3	3	2	3	2	2	1	1.66667	1	2	2	1.66667	3	1	2	2	1	1	1	1	4	3	3	2	2
3	3	4	1	3	2	2.66667	4	1	3	2	3	2	2.5	2	3	2	1	2	3	3	2	4	3	4	2	2	4	3	3	4	2	3	3	2	2	2.33333	1	2	3	2	2	2	3	2.33333	4	1	2	1	2
2	1	2	2	2	4	2.16667	1	1	2	1	2	2	1.5	2	1	2	2	1.75	4	4	1	4	3.25	4	3	2	1	2.5	2	4	4	3.33333	1	2	1	1.33333	4	2	1	2.33333	4	5	4	4.33333	4	3	1	4	4
2	1	1	2	1	2	1.5	1	2	2	3	2	2	2	1	2	1	1	1.25	4	2	1	2	2.25	5	4	4	4	4.25	2	4	2	2.66667	1	1	2	1.33333	4	2	4	3.33333	4	4	2	3.33333	1	4	1	1	2
1	1	1	2	2	2	1.5	4	4	4	5	5	4	4.33333	2	1	2	2	1.75	2	1	2	2	1.75	2	4	4	4	3.5	2	4	2	2.66667	2	1	1	1.33333	2	2	2	2	2	2	2	2	2	2	1	1	2
2	2	3	2	2	3	2.33333	2	3	2	2	3	2	2.33333	2	3	2	2	2.25	2	2	2	3	2.25	2	3	3	2	2.5	4	3	2	3	2	2	1	1.66667	3	3	2	2.66667	3	2	2	2.33333	2	2	3	2	2
2	1	4	5	2	4	3	5	3	3	4	3	2	3.33333	1	1	1	2	1.25	1	1	3	4	2.25	4	4	5	5	4.5	2	3	2	2.33333	1	1	4	2	2	2	1	1.66667	4	4	1	3	4	4	2	1	1
1	1	2	3	2	2	1.83333	2	3	3	2	2	1	2.16667	2	1	2	1	1.5	2	1	1	2	1.5	3	2	4	4	3.25	2	3	1	2	2	3	1	2	3	1	1	1.66667	2	1	2	1.66667	3	2	1	1	2
1	1	2	2	1	2	1.5	4	4	4	3	2	4	3.5	2	2	2	2	2	3	2	2	3	2.5	4	2	4	4	3.5	1	1	1	1	1	1	1	1	2	1	1	1.33333	2	2	2	2	2	2	2	4	4
5	5	2	4	5	2	3.83333	2	2	1	1	2	1	1.5	4	5	4	4	4.25	4	4	5	5	4.5	5	5	4	5	4.75	2	1	2	1.66667	4	5	4	4.33333	4	4	5	4.33333	5	4	2	3.66667	4	2	1	1	2
1	1	2	3	1	1	1.5	5	2	5	5	2	4	3.83333	1	1	1	1	1	2	1	1	2	1.5	4	3	5	3	3.75	2	4	1	2.33333	1	1	1	1	4	2	4	3.33333	5	4	2	3.66667	4	5	1	1	2
1	2	1	4	1	4	2.16667	5	4	5	4	2	4	4	2	2	2	1	1.75	2	1	2	1	1.5	4	4	5	4	4.25	2	2	1	1.66667	1	2	1	1.33333	1	2	1	1.33333	4	4	2	3.33333	2	1	2	2	1
2	2	3	2	2	3	2.33333	2	2	2	3	2	3	2.33333	2	3	2	2	2.25	3	2	3	2	2.5	3	3	2	2	2.5	2	3	2	2.33333	2	3	2	2.33333	2	2	2	2	2	3	2	2.33333	2	3	2	3	2
2	1	2	3	1	4	2.16667	4	2	1	3	2	1	2.16667	1	2	1	2	1.5	3	3	1	2	2.25	2	4	4	1	2.75	1	2	1	1.33333	1	1	2	1.33333	5	4	4	4.33333	1	2	1	1.33333	2	3	1	1	2
1	1	1	3	1	3	1.66667	5	3	2	3	3	5	3.5	4	4	3	2	3.25	3	1	3	2	2.25	5	4	5	5	4.75	3	4	3	3.33333	1	1	1	1	2	2	3	2.33333	4	5	4	4.33333	4	2	1	1	2
4	1	2	2	1	2	2	4	3	4	2	3	4	3.33333	3	2	2	1	2	3	2	1	4	2.5	4	3	4	3	3.5	2	3	2	2.33333	1	2	1	1.33333	3	2	2	2.33333	3	2	2	2.33333	4	3	2	3	2
3	1	1	2	1	1	1.5	1	2	3	2	1	2	1.83333	2	2	2	1	1.75	2	2	1	2	1.75	4	4	5	3	4	3	3	2	2.66667	2	1	1	1.33333	3	1	2	2	4	4	2	3.33333	3	4	1	2	1
3	1	1	1	1	1	1.33333	3	3	3	3	3	3	3	1	1	1	1	1	1	1	1	1	1	3	3	3	3	3	1	1	2	1.33333	3	1	1	1.66667	2	1	1	1.33333	1	3	3	2.33333	3	3	3	3	1
4	1	4	1	1	2	2.16667	2	2	4	4	2	2	2.66667	4	2	4	1	2.75	4	1	1	4	2.5	4	4	5	4	4.25	2	2	1	1.66667	1	1	1	1	4	2	1	2.33333	2	1	1	1.33333	4	2	1	4	4
2	1	2	3	2	1	1.83333	2	4	3	4	3	2	3	1	2	2	1	1.5	2	3	3	5	3.25	3	3	4	3	3.25	3	4	2	3	3	1	2	2	4	4	2	3.33333	3	1	2	2	4	3	1	2	1
1	1	1	2	2	2	1.5	1	1	2	1	1	2	1.33333	2	2	1	1	1.5	1	2	1	1	1.25	4	3	4	4	3.75	2	1	2	1.66667	1	2	1	1.33333	1	2	3	2	2	3	2	2.33333	4	4	1	2	2
1	1	1	1	2	1	1.16667	2	2	2	1	2	3	2	1	1	2	2	1.5	1	1	2	1	1.25	3	3	3	3	3	3	2	2	2.33333	2	1	1	1.33333	2	2	2	2	1	2	2	1.66667	2	1	2	1	2
3	2	1	3	3	4	2.66667	5	4	5	3	4	2	3.83333	2	3	2	1	2	2	3	4	5	3.5	5	3	5	2	3.75	4	3	2	3	1	1	2	1.33333	3	2	3	2.66667	2	5	4	3.66667	3	1	3	2	2
1	1	4	1	1	1	1.5	5	2	2	1	4	5	3.16667	1	1	2	1	1.25	2	2	2	2	2	4	4	4	1	3.25	2	4	2	2.66667	1	2	1	1.33333	2	2	4	2.66667	2	4	1	2.33333	4	4	1	2	2
3	3	2	2	2	2	2.33333	1	3	4	4	3	3	3	1	2	2	1	1.5	3	1	1	3	2	4	2	4	4	3.5	2	2	1	1.66667	1	1	1	1	2	1	2	1.66667	2	2	3	2.33333	3	1	1	2	1
2	2	2	2	3	2	2.16667	3	2	3	4	4	3	3.16667	4	3	1	2	2.5	2	2	3	3	2.5	2	2	3	1	2	1	4	2	2.33333	2	2	3	2.33333	2	2	3	2.33333	3	2	3	2.66667	4	3	2	1	1
2	2	4	3	3	3	2.83333	3	3	4	3	2	2	2.83333	3	4	3	2	3	4	3	5	3	3.75	3	4	2	2	2.75	3	4	3	3.33333	4	3	2	3	3	3	4	3.33333	3	1	2	2	2	4	3	2	3
2	1	1	1	1	4	1.66667	2	2	2	3	2	3	2.33333	2	2	2	2	2	2	2	2	4	2.5	4	4	4	3	3.75	2	2	2	2	2	2	1	1.66667	2	2	4	2.66667	2	4	2	2.66667	4	4	1	1	2
2	1	2	4	2	2	2.16667	3	3	2	3	2	2	2.5	2	2	2	1	1.75	2	2	2	3	2.25	4	4	4	3	3.75	2	2	1	1.66667	3	2	1	2	2	2	3	2.33333	3	4	3	3.33333	4	4	2	3	3
4	2	3	3	2	1	2.5	4	4	4	4	2	2	3.33333	3	2	2	1	2	2	2	2	2	2	3	3	4	3	3.25	3	2	1	2	2	2	1	1.66667	3	3	3	3	2	4	3	3	4	4	2	2	2
5	4	2	5	4	5	4.16667	2	2	4	1	2	1	2	4	2	2	5	3.25	4	2	4	3	3.25	4	4	5	2	3.75	4	4	3	3.66667	2	2	1	1.66667	4	4	2	3.33333	4	4	2	3.33333	1	1	2	1	2
2	3	1	4	1	4	2.5	4	2	2	2	2	4	2.66667	5	5	2	2	3.5	4	4	4	5	4.25	5	3	5	5	4.5	2	1	1	1.33333	4	5	4	4.33333	5	3	4	4	5	5	3	4.33333	2	1	1	2	2
4	1	3	4	1	4	2.83333	2	3	4	2	3	2	2.66667	4	3	2	2	2.75	3	2	3	4	3	4	3	5	4	4	1	2	1	1.33333	2	3	1	2	5	3	4	4	2	1	2	1.66667	3	2	1	2	2
1	2	2	1	2	4	2	3	2	5	3	1	2	2.66667	5	4	5	5	4.75	3	2	3	2	2.5	4	4	5	4	4.25	2	3	2	2.33333	1	4	2	2.33333	4	3	2	3	1	1	2	1.33333	3	2	1	1	2
1	1	1	1	1	2	1.16667	2	2	1	2	2	2	1.83333	2	2	1	2	1.75	1	2	2	1	1.5	5	5	5	3	4.5	3	2	3	2.66667	1	2	1	1.33333	2	1	4	2.33333	4	5	2	3.66667	3	4	2	1	2
4	1	1	2	4	2	2.33333	4	1	1	1	1	2	1.66667	1	1	4	2	2	2	2	2	1	1.75	1	2	3	4	2.5	4	4	4	4	1	2	1	1.33333	5	5	4	4.66667	2	2	1	1.66667	2	1	1	3	3
2	3	2	4	3	3	2.83333	4	3	4	2	2	3	3	4	3	4	4	3.75	2	1	1	1	1.25	2	4	4	4	3.5	2	4	2	2.66667	2	2	2	2	2	2	2	2	2	3	3	2.66667	4	2	3	3	3
5	2	1	4	4	5	3.5	2	3	2	4	4	2	2.83333	2	3	5	5	3.75	2	3	1	1	1.75	1	4	4	4	3.25	4	4	2	3.33333	4	2	1	2.33333	2	4	2	2.66667	3	4	2	3	2	4	3	1	2
2	1	2	2	2	4	2.16667	4	4	4	4	2	2	3.33333	2	2	2	2	2	2	2	2	2	2	4	4	4	2	3.5	2	2	1	1.66667	2	2	1	1.66667	4	2	2	2.66667	2	4	2	2.66667	2	2	3	2	2
2	1	2	1	1	4	1.83333	2	2	2	2	2	2	2	4	2	4	1	2.75	2	1	1	4	2	4	2	4	4	3.5	2	2	1	1.66667	1	1	1	1	4	2	1	2.33333	2	4	4	3.33333	2	4	1	4	4
2	2	3	4	2	3	2.66667	4	5	4	3	4	3	3.83333	5	4	2	3	3.5	3	1	3	4	2.75	3	3	2	2	2.5	1	4	2	2.33333	2	5	1	2.66667	2	1	2	1.66667	3	5	4	4	5	4	3	2	1
4	2	3	4	1	3	2.83333	2	4	3	2	3	3	2.83333	2	4	2	2	2.5	4	2	3	4	3.25	5	4	3	3	3.75	2	2	2	2	1	3	1	1.66667	4	5	5	4.66667	2	4	2	2.66667	4	2	3	2	4
4	3	1	4	2	4	3	1	3	2	1	1	2	1.66667	5	5	4	1	3.75	2	1	1	2	1.5	2	1	1	4	2	2	4	4	3.33333	1	1	1	1	1	2	1	1.33333	3	4	4	3.66667	4	4	1	4	4
2	2	2	3	1	4	2.33333	5	4	2	4	5	4	4	2	1	1	2	1.5	3	2	5	4	3.5	3	3	2	3	2.75	2	3	4	3	1	3	1	1.66667	4	3	2	3	3	4	5	4	4	5	2	3	3
5	1	2	1	2	1	2	5	4	4	5	2	4	4	4	4	2	1	2.75	4	5	4	4	4.25	4	4	5	2	3.75	4	5	4	4.33333	2	2	1	1.66667	4	5	5	4.66667	4	5	4	4.33333	4	2	4	4	4
1	1	1	2	1	1	1.16667	3	3	3	2	2	3	2.66667	2	2	2	2	2	2	2	2	4	2.5	5	3	4	4	4	2	4	2	2.66667	1	1	1	1	3	2	2	2.33333	4	2	1	2.33333	2	2	1	1	1
1	2	4	4	1	1	2.16667	2	3	2	2	2	1	2	1	1	1	2	1.25	3	2	1	1	1.75	5	4	5	4	4.5	4	5	4	4.33333	1	3	2	2	3	2	3	2.66667	1	3	2	2	4	3	2	1	4
4	2	1	2	4	2	2.5	4	4	4	3	2	4	3.5	2	1	2	1	1.5	4	5	4	5	4.5	5	5	4	2	4	2	4	4	3.33333	4	4	2	3.33333	4	2	4	3.33333	2	4	5	3.66667	4	2	2	2	2
4	1	2	4	4	2	2.83333	3	2	4	3	1	2	2.5	4	3	4	5	4	4	1	2	3	2.5	4	2	5	1	3	4	3	2	3	1	2	1	1.33333	4	3	5	4	5	1	2	2.66667	5	3	2	4	3
2	3	3	4	2	1	2.5	3	4	4	4	4	3	3.66667	2	2	3	2	2.25	2	2	3	4	2.75	4	3	4	4	3.75	4	5	5	4.66667	2	2	3	2.33333	3	3	3	3	4	4	4	4	4	4	3	4	4
5	1	1	4	2	4	2.83333	1	1	3	2	1	2	1.66667	5	2	1	4	3	2	2	2	1	1.75	4	2	4	3	3.25	2	4	3	3	4	5	4	4.33333	2	2	1	1.66667	4	4	2	3.33333	5	2	1	4	2
3	4	5	3	3	2	3.33333	3	2	4	1	2	1	2.16667	3	1	4	2	2.5	5	4	3	4	4	3	4	5	3	3.75	1	3	2	2	5	2	4	3.66667	1	3	2	2	5	4	2	3.66667	3	2	1	3	2
3	2	2	2	2	2	2.16667	3	2	2	2	2	2	2.16667	2	1	3	1	1.75	3	4	3	5	3.75	4	3	4	3	3.5	4	4	4	4	2	3	3	2.66667	2	2	3	2.33333	3	4	3	3.33333	5	4	4	4	4
4	4	4	2	2	4	3.33333	4	1	3	2	3	3	2.66667	4	1	5	2	3	4	4	2	2	3	1	5	4	2	3	4	5	5	4.66667	4	3	4	3.66667	5	4	4	4.33333	2	3	2	2.33333	2	3	3	4	2
2	5	4	2	2	1	2.66667	5	4	4	3	5	4	4.16667	2	3	4	2	2.75	3	2	3	2	2.5	4	3	4	3	3.5	3	4	4	3.66667	5	5	4	4.66667	2	2	3	2.33333	2	4	2	2.66667	4	2	1	4	1
4	1	2	4	2	4	2.83333	2	2	2	1	1	4	2	4	2	2	1	2.25	4	2	2	1	2.25	4	2	2	4	3	2	4	2	2.66667	2	1	1	1.33333	4	2	4	3.33333	4	2	1	2.33333	4	2	2	2	3
2	2	1	3	2	2	2	4	3	4	2	2	2	2.83333	2	1	1	1	1.25	2	2	1	4	2.25	4	4	4	4	4	2	2	1	1.66667	1	1	1	1	4	2	4	3.33333	1	3	2	2	3	3	2	2	3
3	2	5	3	1	2	2.66667	1	1	1	2	2	3	1.66667	4	2	3	1	2.5	4	3	2	3	3	5	3	4	5	4.25	2	4	2	2.66667	2	1	2	1.66667	4	1	4	3	4	5	3	4	4	2	5	5	5
2	2	2	2	4	4	2.66667	4	4	4	4	2	4	3.66667	2	2	2	2	2	2	4	4	4	3.5	4	4	4	4	4	4	4	2	3.33333	4	2	4	3.33333	4	4	4	4	4	4	4	4	2	4	2	2	2
3	2	3	4	2	3	2.83333	3	3	3	2	3	3	2.83333	4	2	3	2	2.75	4	3	2	3	3	4	4	5	5	4.5	3	3	4	3.33333	1	3	2	2	3	2	3	2.66667	4	4	3	3.66667	4	3	2	3	2
5	2	4	4	5	3	3.83333	5	3	3	4	4	4	3.83333	4	2	1	2	2.25	4	4	3	5	4	4	3	4	3	3.5	4	4	5	4.33333	4	4	2	3.33333	3	3	5	3.66667	2	4	2	2.66667	1	2	1	1	1
2	1	1	2	2	2	1.66667	1	1	3	2	1	1	1.5	3	2	1	1	1.75	4	3	3	4	3.5	4	4	4	4	4	2	2	1	1.66667	1	1	1	1	3	2	1	2	4	2	1	2.33333	4	3	3	4	4
4	1	1	2	2	3	2.16667	1	2	3	1	3	4	2.33333	2	1	2	1	1.5	3	2	2	4	2.75	2	3	4	2	2.75	3	2	1	2	1	2	1	1.33333	1	2	1	1.33333	2	4	1	2.33333	4	5	2	1	2
2	2	1	2	2	4	2.16667	5	3	5	2	2	4	3.5	4	2	3	4	3.25	2	1	2	3	2	4	4	5	4	4.25	3	4	4	3.66667	2	2	1	1.66667	4	2	3	3	3	4	3	3.33333	3	2	3	4	3
3	2	2	2	3	4	2.66667	2	4	4	2	2	3	2.83333	2	1	1	1	1.25	2	1	2	1	1.5	4	4	3	4	3.75	3	3	2	2.66667	3	2	2	2.33333	3	3	4	3.33333	4	4	4	4	4	4	1	2	2
4	1	1	3	4	2	2.5	2	3	3	2	2	3	2.5	4	3	4	4	3.75	3	3	3	4	3.25	5	4	5	5	4.75	4	4	3	3.66667	1	1	1	1	2	2	4	2.66667	4	4	3	3.66667	2	3	1	2	1
2	2	3	4	2	1	2.33333	2	3	2	3	4	4	3	3	1	1	1	1.5	3	2	1	1	1.75	3	2	2	3	2.5	4	4	3	3.66667	1	1	1	1	5	4	3	4	4	4	4	4	4	4	3	5	3
4	2	4	5	4	3	3.66667	2	4	1	3	2	3	2.5	4	5	5	2	4	3	1	1	4	2.25	4	4	5	5	4.5	4	5	2	3.66667	1	2	4	2.33333	2	1	4	2.33333	3	1	2	2	2	4	1	4	3
1	1	3	1	1	2	1.5	3	2	1	1	1	1	1.5	3	2	1	4	2.5	2	2	1	3	2	4	3	2	3	3	3	3	2	2.66667	1	1	3	1.66667	1	1	2	1.33333	5	3	1	3	5	4	1	2	2
5	2	1	3	1	4	2.66667	5	4	4	3	2	2	3.33333	4	4	4	2	3.5	3	3	3	4	3.25	5	3	3	3	3.5	4	3	4	3.66667	1	1	2	1.33333	2	2	4	2.66667	4	4	4	4	4	4	3	4	4
4	4	2	4	2	1	2.83333	4	1	2	1	4	5	2.83333	5	4	4	1	3.5	4	2	1	5	3	3	4	4	2	3.25	5	4	2	3.66667	2	2	1	1.66667	4	2	1	2.33333	5	4	5	4.66667	2	1	1	4	4
4	2	3	4	2	3	3	4	2	3	4	2	4	3.16667	2	1	2	1	1.5	3	2	3	4	3	5	5	4	4	4.5	2	2	1	1.66667	1	2	1	1.33333	3	2	4	3	5	4	3	4	4	5	2	2	2
4	2	1	4	4	2	2.83333	3	2	1	3	4	1	2.33333	3	2	2	1	2	4	2	3	4	3.25	4	2	3	4	3.25	1	2	4	2.33333	4	2	4	3.33333	3	2	4	3	1	2	1	1.33333	4	3	4	3	2
4	4	3	4	5	4	4	4	4	5	4	4	5	4.33333	4	4	5	4	4.25	4	4	3	5	4	3	3	4	1	2.75	2	3	4	3	4	3	5	4	4	3	5	4	2	1	2	1.66667	4	3	2	3	2
3	2	3	4	3	2	2.83333	3	3	4	4	3	3	3.33333	4	3	4	3	3.5	3	2	3	4	3	4	4	4	4	4	4	4	3	3.66667	2	3	3	2.66667	3	3	4	3.33333	4	4	3	3.66667	4	3	3	3	3
5	1	3	4	3	4	3.33333	3	4	3	2	3	4	3.16667	3	2	4	1	2.5	1	1	2	4	2	5	4	3	3	3.75	2	4	3	3	2	4	1	2.33333	3	2	3	2.66667	5	5	4	4.66667	3	4	2	4	4
4	4	2	2	5	4	3.5	3	4	4	2	3	3	3.16667	5	4	5	4	4.5	4	4	4	5	4.25	2	2	4	2	2.5	4	4	3	3.66667	2	2	1	1.66667	4	3	4	3.66667	4	4	4	4	4	3	1	2	2
1	1	1	2	1	2	1.33333	2	1	4	4	2	1	2.33333	5	4	5	2	4	4	4	5	5	4.5	4	2	5	5	4	5	4	4	4.33333	2	1	1	1.33333	4	2	5	3.66667	2	5	5	4	5	4	2	1	1
2	2	2	4	1	5	2.66667	1	2	3	5	5	1	2.83333	3	1	5	3	3	5	4	5	5	4.75	5	3	4	1	3.25	2	4	3	3	2	4	1	2.33333	3	2	4	3	3	4	2	3	2	1	1	4	3
4	5	4	5	4	5	4.5	5	4	2	2	4	2	3.16667	5	2	5	4	4	2	2	1	2	1.75	4	4	5	5	4.5	2	2	2	2	2	1	4	2.33333	2	2	3	2.33333	1	5	4	3.33333	2	2	1	2	2
2	1	1	1	2	1	1.33333	4	2	2	2	2	2	2.33333	2	3	1	2	2	2	2	2	4	2.5	4	5	5	4	4.5	2	3	2	2.33333	1	1	1	1	4	2	3	3	3	5	4	4	4	3	3	3	3
4	4	4	5	4	3	4	2	3	3	2	3	2	2.5	5	5	4	4	4.5	5	4	4	4	4.25	5	4	5	4	4.5	5	5	5	5	3	2	4	3	5	4	5	4.66667	5	3	2	3.33333	5	5	4	5	5
2	2	2	2	1	2	1.83333	3	4	4	4	4	3	3.66667	1	1	1	1	1	2	2	2	4	2.5	5	5	5	4	4.75	2	4	1	2.33333	2	2	1	1.66667	2	2	4	2.66667	2	4	2	2.66667	2	3	2	2	3
2	1	1	2	2	2	1.66667	4	3	4	3	5	4	3.83333	2	1	2	1	1.5	2	1	2	1	1.5	2	5	4	5	4	3	4	5	4	2	1	1	1.33333	2	5	4	3.66667	3	1	1	1.66667	3	4	2	4	2
1	3	2	3	3	2	2.33333	2	3	5	3	3	5	3.5	2	1	2	2	1.75	3	1	1	3	2	3	4	4	4	3.75	3	2	3	2.66667	2	3	2	2.33333	2	2	3	2.33333	2	2	3	2.33333	4	3	4	3	3
4	2	3	4	2	1	2.66667	3	3	4	5	4	3	3.66667	3	4	4	2	3.25	3	4	2	1	2.5	4	4	5	4	4.25	3	4	3	3.33333	1	2	2	1.66667	2	3	4	3	5	5	3	4.33333	3	2	1	2	3
4	3	4	3	4	3	3.5	4	4	5	4	3	5	4.16667	2	1	3	2	2	4	3	4	5	4	5	1	4	3	3.25	5	4	3	4	1	2	4	2.33333	4	2	3	3	1	2	1	1.33333	4	3	2	4	3
2	1	2	4	2	4	2.5	5	4	4	3	4	3	3.83333	2	1	2	2	1.75	3	2	2	3	2.5	4	3	5	4	4	2	2	1	1.66667	1	1	2	1.33333	4	3	4	3.66667	4	4	4	4	3	2	3	4	4
2	2	2	1	2	1	1.66667	5	2	4	4	3	4	3.66667	1	2	2	1	1.5	4	2	2	4	3	5	4	5	4	4.5	1	2	1	1.33333	2	2	2	2	2	1	1	1.33333	1	4	4	3	4	4	1	2	4
5	1	2	1	3	1	2.16667	1	4	3	4	3	4	3.16667	4	5	4	3	4	5	4	3	4	4	5	2	4	3	3.5	4	5	4	4.33333	5	3	4	4	4	3	3	3.33333	4	3	4	3.66667	3	4	2	3	2
5	3	1	3	4	2	3	4	1	4	2	4	3	3	5	2	1	3	2.75	4	1	2	5	3	3	2	5	5	3.75	3	4	3	3.33333	5	5	3	4.33333	5	2	1	2.66667	4	1	2	2.33333	2	5	3	4	1
4	1	2	3	2	3	2.5	3	4	3	1	1	3	2.5	1	2	2	1	1.5	2	4	3	4	3.25	3	4	4	4	3.75	3	2	1	2	2	3	4	3	1	1	2	1.33333	3	1	2	2	4	5	3	2	3
3	1	2	1	2	3	2	5	4	5	4	4	5	4.5	2	1	2	2	1.75	2	2	3	1	2	5	4	5	3	4.25	3	4	2	3	1	1	3	1.66667	3	2	4	3	4	4	2	3.33333	5	4	4	3	4
2	4	3	4	4	3	3.33333	3	4	3	3	4	3	3.33333	4	4	3	4	3.75	3	2	3	2	2.5	3	3	4	3	3.25	4	3	3	3.33333	2	1	1	1.33333	3	2	2	2.33333	3	3	3	3	3	3	4	4	4
4	4	4	5	4	2	3.83333	5	4	3	4	4	2	3.66667	4	3	4	4	3.75	4	3	3	5	3.75	5	4	4	2	3.75	2	4	3	3	5	4	2	3.66667	2	4	4	3.33333	2	3	4	3	4	4	3	4	4
4	2	4	3	4	5	3.66667	2	4	2	2	2	4	2.66667	5	2	4	3	3.5	3	4	1	5	3.25	4	3	2	3	3	2	1	3	2	4	3	4	3.66667	1	2	3	2	3	2	3	2.66667	3	5	1	2	1
3	4	3	2	5	4	3.5	4	3	4	3	4	5	3.83333	3	4	3	1	2.75	3	3	3	2	2.75	2	3	5	4	3.5	3	4	3	3.33333	3	3	4	3.33333	3	4	2	3	4	3	4	3.66667	2	3	1	4	3
5	1	2	2	4	3	2.83333	1	3	2	1	2	1	1.66667	4	2	2	1	2.25	5	3	4	5	4.25	4	2	5	4	3.75	2	1	2	1.66667	1	2	1	1.33333	1	2	1	1.33333	4	4	3	3.66667	5	4	3	3	4
2	4	4	4	3	2	3.16667	2	2	1	2	4	2	2.16667	4	2	1	2	2.25	2	3	2	4	2.75	4	3	5	4	4	2	3	2	2.33333	2	2	1	1.66667	5	4	4	4.33333	4	4	4	4	4	4	2	4	4
2	1	2	3	2	4	2.33333	3	2	2	2	2	2	2.16667	2	2	1	1	1.5	3	2	4	3	3	5	4	5	4	4.5	4	5	5	4.66667	4	3	2	3	4	3	2	3	4	5	2	3.66667	2	2	3	4	2
4	3	2	4	1	4	3	2	3	3	2	2	2	2.33333	4	3	4	2	3.25	3	2	3	4	3	5	2	3	4	3.5	2	4	2	2.66667	2	1	1	1.33333	2	3	3	2.66667	4	5	5	4.66667	5	3	4	4	4
4	3	4	4	2	4	3.5	4	4	5	3	4	4	4	4	4	4	4	4	4	4	4	4	4	4	4	4	3	3.75	4	5	4	4.33333	4	3	2	3	3	3	4	3.33333	4	4	3	3.66667	5	4	4	3	3
3	3	4	4	2	2	3	2	4	3	4	2	3	3	3	2	2	3	2.5	4	2	4	3	3.25	4	3	5	4	4	2	3	1	2	4	4	5	4.33333	2	1	2	1.66667	2	4	3	3	2	3	2	3	3
2	2	4	3	3	4	3	4	3	4	3	4	2	3.33333	4	2	2	4	3	2	2	5	3	3	4	3	4	4	3.75	2	3	1	2	3	4	3	3.33333	2	4	2	2.66667	4	4	2	3.33333	4	2	3	2	4
2	1	2	2	2	2	1.83333	4	4	4	4	2	4	3.66667	2	2	2	2	2	4	4	4	4	4	5	4	4	4	4.25	2	2	2	2	2	2	2	2	4	4	4	4	4	2	2	2.66667	4	4	2	4	4
4	1	2	4	2	4	2.83333	4	5	3	4	5	3	4	5	4	4	2	3.75	3	2	4	5	3.5	4	1	4	2	2.75	2	4	1	2.33333	1	2	2	1.66667	2	1	4	2.33333	5	2	3	3.33333	5	4	4	2	2
2	2	2	4	3	3	2.66667	1	2	3	2	2	2	2	4	4	2	4	3.5	3	2	2	3	2.5	4	3	4	2	3.25	1	2	1	1.33333	2	3	2	2.33333	4	3	3	3.33333	3	3	3	3	4	4	4	3	3
5	3	4	2	4	3	3.5	5	2	3	4	4	2	3.33333	4	2	3	1	2.5	1	2	3	4	2.5	4	4	5	2	3.75	2	3	1	2	5	4	5	4.66667	4	3	4	3.66667	2	4	5	3.66667	4	5	1	2	2
4	5	2	1	5	2	3.16667	1	1	3	2	1	3	1.83333	4	1	5	2	3	2	1	3	5	2.75	3	3	4	1	2.75	2	3	1	2	3	5	4	4	2	4	5	3.66667	3	2	1	2	4	3	2	1	3
1	2	2	1	2	1	1.5	2	2	4	2	1	2	2.16667	4	1	1	4	2.5	3	3	2	4	3	5	4	4	4	4.25	3	4	4	3.66667	1	4	1	2	2	2	3	2.33333	4	5	4	4.33333	4	4	3	4	4
2	1	2	2	3	4	2.33333	2	3	3	3	2	5	3	3	1	1	4	2.25	4	4	4	4	4	4	3	4	2	3.25	4	3	4	3.66667	1	1	2	1.33333	2	2	5	3	1	3	3	2.33333	5	4	3	4	3
5	3	4	3	4	2	3.5	2	1	1	2	2	3	1.83333	5	4	3	3	3.75	2	2	4	5	3.25	5	3	4	5	4.25	4	2	1	2.33333	1	1	2	1.33333	2	1	2	1.66667	4	5	3	4	4	5	2	4	3
2	1	3	3	2	3	2.33333	4	4	3	4	4	5	4	2	2	3	1	2	2	2	4	1	2.25	4	3	4	2	3.25	3	4	3	3.33333	2	2	2	2	2	3	4	3	2	4	3	3	4	3	3	3	4
4	1	2	2	4	3	2.66667	3	2	3	3	4	2	2.83333	4	4	4	2	3.5	4	5	4	4	4.25	2	4	4	4	3.5	4	5	4	4.33333	4	4	2	3.33333	5	3	4	4	5	4	5	4.66667	2	1	2	2	2
2	1	2	3	2	1	1.83333	2	3	3	4	4	3	3.16667	1	2	3	1	1.75	4	3	2	5	3.5	4	4	5	4	4.25	2	3	2	2.33333	3	3	1	2.33333	3	3	4	3.33333	4	5	4	4.33333	4	4	3	3	3
4	2	3	1	2	2	2.33333	4	4	2	3	2	2	2.83333	2	3	2	3	2.5	4	4	4	4	4	4	4	4	4	4	4	4	4	4	2	2	4	2.66667	3	3	4	3.33333	4	4	4	4	4	4	2	2	2
4	3	4	4	4	2	3.5	3	3	3	4	4	3	3.33333	5	4	3	3	3.75	4	3	4	5	4	4	3	4	2	3.25	3	4	4	3.66667	3	3	2	2.66667	4	3	2	3	2	4	3	3	4	4	3	3	2
4	3	4	4	2	2	3.16667	3	3	4	3	3	4	3.33333	3	2	4	4	3.25	4	2	2	1	2.25	3	4	4	4	3.75	2	3	2	2.33333	3	3	4	3.33333	3	3	4	3.33333	3	4	4	3.66667	4	4	3	2	3
4	3	2	4	2	3	3	4	4	4	5	4	5	4.33333	3	2	3	4	3	5	4	4	5	4.5	5	5	4	4	4.5	4	4	5	4.33333	5	4	3	4	3	3	2	2.66667	5	5	4	4.66667	4	3	4	3	4
3	3	2	3	1	2	2.33333	4	2	3	4	3	4	3.33333	3	4	3	3	3.25	5	4	4	5	4.5	2	4	4	3	3.25	4	5	3	4	4	3	2	3	3	2	4	3	4	3	1	2.66667	3	2	4	3	4
3	4	2	3	2	3	2.83333	3	5	2	3	2	3	3	5	2	1	4	3	3	1	3	4	2.75	2	2	3	2	2.25	5	3	4	4	4	5	4	4.33333	3	5	3	3.66667	4	3	4	3.66667	5	3	4	2	5
2	2	2	4	2	4	2.66667	3	4	4	4	4	4	3.83333	2	2	2	2	2	3	2	3	4	3	4	4	4	4	4	2	2	2	2	2	3	2	2.33333	4	3	4	3.66667	3	4	4	3.66667	3	4	2	2	2
1	2	4	4	2	4	2.83333	4	4	5	2	5	5	4.16667	5	4	4	2	3.75	4	2	2	2	2.5	4	4	4	5	4.25	3	5	3	3.66667	1	4	1	2	2	2	4	2.66667	4	4	3	3.66667	4	4	2	4	3
5	4	3	5	4	4	4.16667	3	3	3	1	4	4	3	5	4	5	5	4.75	1	3	3	5	3	5	4	4	5	4.5	4	5	2	3.66667	5	5	4	4.66667	4	5	5	4.66667	5	2	1	2.66667	4	2	1	1	2
3	4	3	4	3	4	3.5	3	3	2	4	3	2	2.83333	5	3	3	4	3.75	4	4	4	3	3.75	3	2	4	3	3	4	3	4	3.66667	1	2	1	1.33333	5	3	4	4	4	4	5	4.33333	4	3	4	3	4
2	2	2	4	2	2	2.33333	4	4	5	4	4	4	4.16667	4	4	2	2	3	4	2	4	4	3.5	4	4	4	4	4	4	4	2	3.33333	1	2	1	1.33333	4	4	4	4	1	2	1	1.33333	4	2	2	4	4
2	1	1	2	3	2	1.83333	2	4	5	5	3	3	3.66667	3	1	2	1	1.75	4	3	4	4	3.75	4	4	5	4	4.25	4	3	2	3	1	2	2	1.66667	4	2	4	3.33333	4	5	2	3.66667	4	4	3	2	2
1	4	2	5	3	4	3.16667	3	3	2	4	5	4	3.5	5	2	5	1	3.25	3	3	3	3	3	4	4	2	3	3.25	1	3	1	1.66667	5	5	4	4.66667	5	3	4	4	5	4	5	4.66667	4	3	1	4	3
2	2	2	2	4	2	2.33333	3	2	4	4	4	2	3.16667	4	4	3	4	3.75	4	2	4	3	3.25	4	4	4	4	4	4	5	5	4.66667	3	4	2	3	2	4	3	3	4	4	2	3.33333	3	4	2	2	4
4	2	2	4	3	3	3	5	5	4	4	3	4	4.16667	2	2	2	2	2	5	4	4	5	4.5	5	5	5	4	4.75	5	5	5	5	2	4	2	2.66667	5	5	5	5	4	5	4	4.33333	4	5	3	3	3
4	4	4	5	2	4	3.83333	2	2	2	4	2	4	2.66667	4	2	4	2	3	4	3	4	5	4	4	4	4	4	4	5	5	4	4.66667	2	4	2	2.66667	4	4	4	4	4	2	2	2.66667	4	5	2	4	4
4	3	3	3	2	3	3	3	4	3	5	5	4	4	2	2	1	3	2	4	3	5	4	4	5	4	4	4	4.25	3	4	4	3.66667	3	4	4	3.66667	3	4	3	3.33333	3	4	3	3.33333	4	2	1	3	3
4	2	4	3	4	3	3.33333	4	4	4	3	3	4	3.66667	4	3	3	4	3.5	4	3	4	3	3.5	4	3	4	2	3.25	3	4	4	3.66667	2	3	4	3	3	5	3	3.66667	2	5	3	3.33333	5	4	2	4	5
3	3	2	4	2	4	3	3	2	3	3	2	4	2.83333	2	2	2	1	1.75	3	3	2	4	3	5	5	4	5	4.75	3	4	2	3	2	2	1	1.66667	4	3	5	4	4	4	4	4	3	4	3	4	4
3	3	3	4	4	4	3.5	5	4	4	3	3	4	3.83333	4	3	4	2	3.25	4	3	3	4	3.5	3	4	4	2	3.25	4	5	4	4.33333	4	2	1	2.33333	4	3	3	3.33333	4	2	1	2.33333	4	2	2	4	4
3	1	4	3	1	3	2.5	1	5	1	3	4	5	3.16667	3	3	3	5	3.5	4	4	2	3	3.25	4	4	3	4	3.75	4	5	3	4	1	3	2	2	3	5	4	4	4	4	1	3	4	3	3	4	5
2	1	1	2	1	3	1.66667	5	4	4	5	5	4	4.5	3	1	1	2	1.75	4	3	5	4	4	5	4	4	4	4.25	4	5	4	4.33333	2	3	1	2	4	4	5	4.33333	4	4	1	3	5	4	1	2	4
3	2	5	3	2	3	3	5	2	4	3	3	2	3.16667	3	1	2	3	2.25	4	3	2	4	3.25	3	3	5	2	3.25	4	2	3	3	2	5	4	3.66667	3	5	3	3.66667	5	4	1	3.33333	4	2	3	2	4
4	3	4	5	4	4	4	3	3	3	3	4	3	3.16667	5	3	4	2	3.5	5	4	4	4	4.25	5	2	5	4	4	3	4	4	3.66667	5	4	4	4.33333	3	4	4	3.66667	3	4	4	3.66667	4	4	3	2	3
3	3	4	4	4	4	3.66667	3	3	3	3	3	2	2.83333	2	2	2	2	2	3	3	3	4	3.25	4	3	3	4	3.5	4	3	3	3.33333	3	4	3	3.33333	4	3	3	3.33333	3	4	4	3.66667	4	3	3	3	3
4	2	3	4	4	3	3.33333	2	3	2	2	2	3	2.33333	4	3	4	4	3.75	4	4	3	4	3.75	4	4	4	4	4	2	3	2	2.33333	4	4	2	3.33333	4	3	4	3.66667	4	4	4	4	4	4	3	4	4
1	5	3	4	3	4	3.33333	2	5	4	4	4	3	3.66667	3	4	5	3	3.75	2	4	2	4	3	3	3	3	3	3	4	3	2	3	4	2	2	2.66667	5	4	3	4	2	1	2	1.66667	5	4	5	3	4
3	1	4	4	2	3	2.83333	5	5	4	3	4	3	4	2	4	2	4	3	2	2	2	1	1.75	4	4	4	4	4	3	4	4	3.66667	4	2	4	3.33333	4	2	2	2.66667	4	5	5	4.66667	3	5	3	4	3
2	4	4	5	2	2	3.16667	4	4	2	4	2	3	3.16667	1	1	3	2	1.75	3	3	3	5	3.5	5	4	5	5	4.75	3	4	4	3.66667	1	1	2	1.33333	3	2	3	2.66667	4	4	2	3.33333	4	5	5	4	4
3	4	3	5	4	2	3.5	2	2	3	1	1	2	1.83333	5	3	5	2	3.75	4	3	5	5	4.25	5	3	5	4	4.25	2	5	3	3.33333	1	1	2	1.33333	3	2	3	2.66667	4	4	2	3.33333	4	3	5	3	2
5	1	5	3	5	3	3.66667	5	3	4	2	4	3	3.5	4	5	2	3	3.5	3	2	5	3	3.25	3	3	4	5	3.75	2	1	1	1.33333	3	4	3	3.33333	2	3	3	2.66667	3	2	4	3	4	2	4	3	5
1	1	2	4	1	2	1.83333	3	5	4	5	5	3	4.16667	3	2	1	4	2.5	4	3	2	5	3.5	4	4	5	2	3.75	4	4	5	4.33333	1	1	2	1.33333	3	2	3	2.66667	5	2	1	2.66667	4	5	3	3	3
3	1	3	4	1	3	2.5	4	2	3	2	3	5	3.16667	4	4	3	2	3.25	3	2	2	3	2.5	4	3	3	3	3.25	4	5	2	3.66667	3	4	2	3	4	3	5	4	2	3	4	3	4	5	3	3	4
3	2	1	3	3	4	2.66667	4	2	4	3	4	3	3.33333	4	2	3	2	2.75	3	5	2	4	3.5	4	5	3	4	4	4	5	3	4	2	3	2	2.33333	4	2	2	2.66667	4	5	4	4.33333	5	4	2	4	2
2	2	4	3	4	2	2.83333	4	4	2	1	3	5	3.16667	3	2	1	4	2.5	4	5	2	4	3.75	4	5	5	2	4	2	5	3	3.33333	5	3	2	3.33333	3	5	2	3.33333	4	5	3	4	5	3	2	4	5
4	2	1	4	4	2	2.83333	2	2	2	1	1	2	1.66667	4	4	4	2	3.5	2	2	3	4	2.75	4	4	4	4	4	2	4	2	2.66667	4	5	4	4.33333	3	2	2	2.33333	2	4	2	2.66667	4	4	2	5	4
1	2	1	1	1	1	1.16667	4	3	1	4	1	3	2.66667	4	5	5	3	4.25	1	3	4	2	2.5	1	3	4	2	2.5	2	2	3	2.33333	1	3	2	2	2	1	2	1.66667	4	3	2	3	4	2	3	2	4
3	2	3	4	2	4	3	5	3	4	4	3	3	3.66667	5	5	4	4	4.5	4	4	5	5	4.5	5	5	5	5	5	5	5	5	5	5	5	4	4.66667	4	5	5	4.66667	4	4	3	3.66667	4	4	3	4	4
4	4	4	5	4	2	3.83333	3	4	2	1	1	4	2.5	5	4	5	2	4	4	1	2	4	2.75	5	2	4	3	3.5	2	4	4	3.33333	2	2	4	2.66667	2	1	2	1.66667	2	4	4	3.33333	4	4	3	4	4
2	2	2	3	2	3	2.33333	4	3	3	4	2	3	3.16667	4	4	3	3	3.5	4	4	4	4	4	4	3	4	4	3.75	4	4	3	3.66667	2	4	3	3	3	3	3	3	3	4	2	3	4	4	2	3	4
3	1	4	4	4	4	3.33333	5	5	4	4	5	4	4.5	4	2	5	4	3.75	3	3	4	5	3.75	5	3	4	4	4	2	4	2	2.66667	1	2	2	1.66667	4	3	4	3.66667	4	4	2	3.33333	4	4	3	5	4
5	1	1	4	4	4	3.16667	5	3	5	5	3	4	4.16667	5	2	5	4	4	3	3	3	5	3.5	5	5	5	5	5	5	5	5	5	2	2	1	1.66667	4	4	4	4	5	5	5	5	5	4	2	5	2
5	4	4	5	4	4	4.33333	4	4	5	4	5	2	4	4	2	2	1	2.25	4	4	2	5	3.75	5	5	5	3	4.5	2	4	2	2.66667	1	2	1	1.33333	5	4	5	4.66667	1	4	2	2.33333	4	4	5	5	4
4	3	3	4	4	3	3.5	4	4	5	4	5	3	4.16667	5	3	4	2	3.5	3	3	3	3	3	4	4	4	3	3.75	3	4	3	3.33333	5	4	5	4.66667	4	4	4	4	3	5	3	3.66667	4	5	4	4	5
4	2	1	4	2	2	2.5	2	4	4	1	5	3	3.16667	5	2	2	4	3.25	2	3	1	4	2.5	5	4	5	5	4.75	2	3	4	3	4	2	1	2.33333	2	1	4	2.33333	3	4	2	3	5	4	1	2	2
3	3	3	4	2	3	3	4	4	3	3	3	3	3.33333	4	3	2	3	3	3	3	4	4	3.5	4	3	4	4	3.75	4	4	3	3.66667	3	3	3	3	3	3	3	3	3	4	3	3.33333	4	4	3	4	4
2	2	1	4	2	1	2	4	5	4	4	5	4	4.33333	4	4	4	5	4.25	4	4	3	4	3.75	4	4	5	5	4.5	2	4	2	2.66667	2	4	1	2.33333	5	2	4	3.66667	1	5	4	3.33333	4	2	3	4	4
5	2	3	1	2	4	2.83333	4	2	1	4	3	4	3	2	2	3	1	2	3	2	1	3	2.25	3	5	4	3	3.75	3	2	3	2.66667	1	2	1	1.33333	5	3	4	4	4	4	5	4.33333	5	4	2	3	4
2	3	2	4	2	2	2.5	4	3	3	4	3	4	3.5	4	3	2	3	3	4	3	4	5	4	4	2	4	3	3.25	4	5	4	4.33333	3	4	3	3.33333	3	3	4	3.33333	2	3	2	2.33333	4	4	2	4	4
2	1	2	4	2	2	2.16667	4	4	4	5	4	4	4.16667	4	2	4	1	2.75	2	2	4	4	3	4	4	5	4	4.25	2	2	1	1.66667	1	2	1	1.33333	2	2	4	2.66667	4	4	4	4	4	4	2	2	2
5	4	2	4	4	5	4	4	5	4	5	2	2	3.66667	5	4	4	5	4.5	3	2	2	5	3	3	3	5	5	4	4	4	5	4.33333	1	5	2	2.66667	5	4	3	4	4	5	4	4.33333	4	4	2	4	2
4	1	1	4	4	4	3	5	5	4	5	3	4	4.33333	5	4	4	4	4.25	4	4	4	4	4	4	4	4	5	4.25	2	3	3	2.66667	2	1	2	1.66667	4	4	4	4	4	5	4	4.33333	5	4	3	4	5
2	1	2	4	2	3	2.33333	3	5	4	3	4	3	3.66667	4	4	1	2	2.75	4	4	4	4	4	5	4	5	4	4.5	4	5	3	4	1	3	1	1.66667	4	4	5	4.33333	5	5	4	4.66667	5	4	3	4	5
3	2	3	2	3	2	2.5	5	4	4	3	3	4	3.83333	2	1	1	2	1.5	4	4	3	4	3.75	5	4	4	5	4.5	4	4	3	3.66667	3	4	3	3.33333	5	3	4	4	5	4	2	3.66667	4	4	3	4	4
4	3	3	4	3	4	3.5	3	4	4	5	3	4	3.83333	4	2	2	2	2.5	4	4	4	4	4	5	4	5	4	4.5	2	3	2	2.33333	2	3	2	2.33333	4	4	3	3.66667	4	4	4	4	4	4	3	4	4
4	3	5	4	3	4	3.83333	4	4	3	4	3	4	3.66667	4	3	2	4	3.25	4	2	3	4	3.25	4	3	4	4	3.75	3	4	5	4	4	4	5	4.33333	3	2	4	3	4	5	4	4.33333	4	3	4	3	4
3	4	5	4	4	5	4.16667	5	5	4	4	5	4	4.5	4	2	1	2	2.25	2	2	2	1	1.75	5	4	5	4	4.5	2	2	3	2.33333	4	4	2	3.33333	3	3	3	3	4	5	4	4.33333	4	5	3	4	4
3	2	3	5	5	2	3.33333	3	4	3	5	2	4	3.5	5	1	1	2	2.25	5	4	3	4	4	4	5	5	5	4.75	3	5	4	4	4	2	5	3.66667	2	1	4	2.33333	4	5	1	3.33333	4	5	2	4	5
3	4	5	4	4	2	3.66667	1	2	3	1	2	3	2	4	2	5	3	3.5	2	2	3	5	3	5	5	3	4	4.25	4	3	3	3.33333	1	4	5	3.33333	2	4	3	3	4	5	4	4.33333	4	3	1	4	3
5	4	3	4	4	3	3.83333	4	4	3	4	4	3	3.66667	3	4	4	3	3.5	3	3	3	3	3	4	4	4	3	3.75	4	4	4	4	2	2	4	2.66667	3	2	4	3	5	4	4	4.33333	3	4	3	4	3
5	3	2	3	3	4	3.33333	3	5	3	4	4	4	3.83333	5	4	4	3	4	5	5	4	4	4.5	3	4	4	4	3.75	5	3	4	4	4	4	3	3.66667	3	4	3	3.33333	4	5	4	4.33333	4	3	4	4	2
2	2	2	3	1	3	2.16667	3	4	3	5	3	2	3.33333	4	3	2	2	2.75	2	5	2	4	3.25	3	5	4	5	4.25	4	4	2	3.33333	1	4	2	2.33333	2	4	3	3	1	4	3	2.66667	4	5	3	2	4
2	2	1	1	1	2	1.5	2	3	2	4	2	3	2.66667	2	1	2	1	1.5	4	4	4	4	4	4	4	4	5	4.25	3	4	2	3	2	2	1	1.66667	3	2	3	2.66667	3	5	4	4	4	5	4	4	3
2	1	4	4	2	2	2.5	4	4	4	3	4	5	4	2	1	2	1	1.5	2	1	1	1	1.25	4	4	5	3	4	2	1	2	1.66667	3	2	1	2	2	1	1	1.33333	1	4	2	2.33333	4	5	4	4	5
4	5	4	4	4	4	4.16667	5	4	4	3	3	4	3.83333	4	3	4	4	3.75	4	2	4	4	3.5	5	4	4	3	4	3	4	4	3.66667	3	5	4	4	3	3	4	3.33333	3	4	3	3.33333	3	3	4	4	4
1	1	1	1	1	1	1	3	3	4	4	3	3	3.33333	4	2	2	2	2.5	2	1	3	3	2.25	4	3	4	4	3.75	3	4	4	3.66667	1	1	1	1	4	2	4	3.33333	1	4	2	2.33333	4	4	4	4	4
2	2	3	4	2	4	2.83333	4	2	5	4	3	4	3.66667	4	4	2	2	3	4	3	2	4	3.25	4	3	5	4	4	4	2	1	2.33333	2	1	2	1.66667	5	2	4	3.66667	4	5	5	4.66667	4	4	5	5	4
2	1	1	2	2	2	1.66667	4	3	4	5	3	5	4	1	4	2	1	2	4	5	5	4	4.5	5	5	5	5	5	4	5	3	4	1	2	1	1.33333	4	5	5	4.66667	2	4	1	2.33333	5	4	5	4	4
4	1	2	4	1	2	2.33333	2	2	3	2	1	2	2	4	2	2	1	2.25	4	4	4	4	4	4	4	4	2	3.5	4	5	4	4.33333	1	2	2	1.66667	5	2	4	3.66667	2	5	2	3	5	4	3	4	5
3	1	2	4	1	2	2.16667	3	4	2	3	1	3	2.66667	2	2	1	1	1.5	2	2	1	4	2.25	2	4	3	3	3	4	4	4	4	2	2	1	1.66667	2	1	2	1.66667	4	2	4	3.33333	4	5	4	4	4
5	3	2	4	3	2	3.16667	4	4	5	4	3	4	4	3	2	3	1	2.25	4	3	4	4	3.75	4	5	5	4	4.5	4	5	4	4.33333	3	2	3	2.66667	5	4	4	4.33333	4	2	3	3	4	4	2	3	3
4	3	5	4	4	5	4.16667	4	4	3	4	4	4	3.83333	4	3	4	4	3.75	4	3	4	5	4	4	5	3	3	3.75	3	3	3	3	4	5	3	4	4	4	3	3.66667	3	5	4	4	4	3	3	4	4
4	2	2	2	2	4	2.66667	5	4	5	4	3	3	4	2	2	1	1	1.5	4	4	3	5	4	5	4	4	3	4	4	4	4	4	1	1	1	1	3	3	3	3	4	4	4	4	5	5	3	3	3
3	3	4	5	4	3	3.66667	5	3	5	4	2	5	4	4	2	4	5	3.75	4	4	5	3	4	3	3	5	3	3.5	2	3	2	2.33333	3	4	5	4	5	2	3	3.33333	5	4	2	3.66667	3	4	5	3	4
5	3	4	5	4	3	4	3	5	3	4	4	4	3.83333	5	4	3	3	3.75	3	4	3	4	3.5	5	4	4	4	4.25	3	4	4	3.66667	4	4	3	3.66667	3	4	4	3.66667	3	4	4	3.66667	4	4	3	4	4
3	4	3	4	4	4	3.66667	3	3	2	3	4	3	3	4	5	4	3	4	3	5	2	3	3.25	4	2	3	5	3.5	2	3	3	2.66667	2	2	1	1.66667	4	5	5	4.66667	4	4	5	4.33333	4	5	2	4	4
3	3	4	4	3	4	3.5	4	4	5	4	5	4	4.33333	4	4	3	2	3.25	5	4	4	4	4.25	4	5	5	5	4.75	2	4	3	3	5	5	4	4.66667	3	2	3	2.66667	2	4	3	3	4	5	4	2	4
2	3	5	2	4	5	3.5	4	3	2	4	4	5	3.66667	5	3	4	4	4	4	3	4	4	3.75	5	3	4	3	3.75	4	3	4	3.66667	2	4	2	2.66667	4	2	3	3	3	4	4	3.66667	5	4	5	5	5
4	2	2	4	3	1	2.66667	4	4	5	5	5	3	4.33333	4	2	3	4	3.25	3	2	4	5	3.5	2	2	5	4	3.25	1	5	4	3.33333	2	2	1	1.66667	1	2	4	2.33333	4	5	4	4.33333	4	5	3	5	4
5	2	3	4	4	4	3.66667	4	4	4	5	4	5	4.33333	4	3	4	3	3.5	3	4	5	3	3.75	4	4	4	4	4	4	5	4	4.33333	5	4	4	4.33333	5	4	5	4.66667	4	5	5	4.66667	4	4	2	4	4
5	2	3	2	4	5	3.5	4	4	5	4	2	5	4	5	4	2	1	3	2	3	5	5	3.75	4	3	5	5	4.25	2	3	2	2.33333	1	1	2	1.33333	4	2	2	2.66667	4	5	3	4	5	4	2	5	4
2	1	2	2	2	4	2.16667	2	4	3	4	5	4	3.66667	5	2	2	4	3.25	3	3	3	4	3.25	5	4	4	5	4.5	4	5	4	4.33333	4	4	4	4	4	4	5	4.33333	3	4	5	4	4	5	3	4	3
4	3	4	4	4	4	3.83333	4	4	5	4	3	3	3.83333	3	3	4	5	3.75	3	3	3	2	2.75	4	4	4	3	3.75	2	3	3	2.66667	3	3	4	3.33333	4	4	3	3.66667	4	5	3	4	4	5	3	4	3
2	2	2	2	4	3	2.5	4	4	5	4	4	4	4.16667	4	3	5	4	4	4	4	3	4	3.75	5	5	5	3	4.5	4	3	3	3.33333	2	3	1	2	4	3	3	3.33333	3	4	2	3	5	5	3	3	3
4	3	4	4	5	4	4	5	5	4	5	4	4	4.5	5	4	4	4	4.25	5	3	3	4	3.75	5	4	5	4	4.5	4	4	3	3.66667	2	3	2	2.33333	5	4	5	4.66667	4	5	4	4.33333	4	3	3	3	3
1	3	4	3	1	2	2.33333	3	3	4	4	4	4	3.66667	1	2	1	2	1.5	3	2	4	5	3.5	5	4	5	5	4.75	2	4	2	2.66667	1	3	2	2	3	1	3	2.33333	3	4	3	3.33333	4	4	5	4	5
3	5	5	5	4	3	4.16667	4	3	3	3	5	4	3.66667	5	5	4	4	4.5	3	5	4	4	4	5	4	5	4	4.5	4	4	3	3.66667	5	4	4	4.33333	2	2	2	2	4	4	4	4	3	3	3	4	4
4	1	4	4	2	5	3.33333	4	4	3	3	4	3	3.5	5	3	1	2	2.75	4	4	4	5	4.25	5	5	5	5	5	5	5	5	5	2	2	2	2	3	4	3	3.33333	4	3	2	3	4	4	4	5	3
4	4	5	4	3	2	3.66667	2	3	4	4	1	5	3.16667	5	3	4	2	3.5	5	4	2	4	3.75	5	5	5	5	5	5	5	4	4.66667	2	2	3	2.33333	3	4	4	3.66667	3	3	2	2.66667	5	4	3	5	3
3	3	4	4	4	4	3.66667	3	3	3	3	4	3	3.16667	3	3	4	4	3.5	3	4	4	4	3.75	4	3	3	3	3.25	4	4	5	4.33333	4	4	4	4	4	5	4	4.33333	3	4	4	3.66667	4	4	3	3	3
4	3	3	4	4	3	3.5	4	3	3	2	2	4	3	2	2	4	4	3	4	4	4	5	4.25	5	5	3	3	4	4	4	3	3.66667	4	3	5	4	4	4	5	4.33333	2	4	1	2.33333	4	4	5	4	4
2	2	2	2	4	4	2.66667	4	3	4	4	4	3	3.66667	4	4	3	2	3.25	3	1	4	4	3	4	5	5	3	4.25	2	1	1	1.33333	2	1	1	1.33333	2	2	4	2.66667	2	3	4	3	5	5	3	3	2
3	1	2	1	2	3	2	4	3	3	4	2	4	3.33333	2	1	1	2	1.5	3	1	3	5	3	4	3	5	5	4.25	4	5	5	4.66667	5	4	4	4.33333	3	2	3	2.66667	4	4	2	3.33333	4	5	4	5	4
4	2	2	4	3	4	3.16667	4	4	4	4	4	4	4	4	4	4	4	4	4	4	4	4	4	4	4	4	4	4	4	4	4	4	4	4	4	4	4	4	4	4	4	4	4	4	4	4	4	4	4
5	4	5	4	4	5	4.5	4	2	3	5	3	1	3	5	4	1	2	3	3	4	3	4	3.5	2	3	5	4	3.5	4	5	3	4	2	1	2	1.66667	4	2	3	3	4	4	3	3.66667	4	5	1	3	2
3	4	3	4	5	4	3.83333	5	5	5	5	3	3	4.33333	5	4	3	3	3.75	5	5	3	2	3.75	5	4	3	3	3.75	4	5	4	4.33333	5	4	4	4.33333	3	5	5	4.33333	3	4	4	3.66667	4	4	3	3	5
3	2	4	4	2	2	2.83333	4	4	5	4	3	4	4	4	4	5	4	4.25	4	4	5	5	4.5	5	2	5	4	4	2	4	4	3.33333	4	4	4	4	4	4	4	4	4	4	4	4	5	4	4	5	4
3	4	5	4	3	4	3.83333	3	4	3	4	4	3	3.5	4	3	4	4	3.75	3	4	3	4	3.5	4	3	3	4	3.5	4	3	3	3.33333	4	3	3	3.33333	4	4	3	3.66667	4	4	3	3.66667	4	5	3	4	4
4	3	2	4	5	3	3.5	3	4	3	5	5	5	4.16667	4	2	3	4	3.25	5	5	4	3	4.25	4	5	5	5	4.75	4	5	4	4.33333	4	3	4	3.66667	3	3	5	3.66667	4	5	2	3.66667	5	4	4	5	4
2	2	2	3	1	2	2	3	1	2	2	2	2	2	4	3	2	4	3.25	4	4	4	5	4.25	4	4	4	4	4	4	5	4	4.33333	1	2	1	1.33333	4	3	5	4	4	5	3	4	4	5	3	4	4
2	3	2	4	3	4	3	5	5	4	4	2	4	4	4	2	5	1	3	4	3	4	2	3.25	5	2	4	5	4	5	5	5	5	2	1	2	1.66667	5	4	4	4.33333	5	5	3	4.33333	5	4	2	4	5
3	3	1	4	3	1	2.5	5	4	5	5	3	4	4.33333	3	2	2	1	2	4	4	3	4	3.75	4	5	5	4	4.5	4	4	3	3.66667	2	3	2	2.33333	4	4	4	4	2	2	1	1.66667	4	5	2	4	3
1	2	4	2	1	2	2	4	5	4	4	5	4	4.33333	2	1	1	1	1.25	4	5	4	4	4.25	5	5	5	4	4.75	4	5	3	4	2	2	1	1.66667	4	5	4	4.33333	4	5	4	4.33333	4	5	3	4	5
5	4	3	4	5	4	4.16667	5	3	4	3	5	4	4	4	4	5	5	4.5	5	4	3	4	4	5	4	4	4	4.25	3	4	5	4	4	3	3	3.33333	4	5	5	4.66667	5	4	3	4	4	4	3	3	5
4	2	3	4	4	2	3.16667	4	4	5	4	4	4	4.16667	4	3	3	2	3	4	2	3	5	3.5	4	5	4	4	4.25	5	4	5	4.66667	2	2	2	2	2	3	2	2.33333	5	4	5	4.66667	4	5	4	4	4
4	4	4	5	4	4	4.16667	5	5	4	4	4	4	4.33333	4	4	4	5	4.25	4	4	4	4	4	5	4	4	4	4.25	4	4	5	4.33333	4	5	2	3.66667	4	5	4	4.33333	4	5	4	4.33333	4	5	4	4	5
2	2	1	1	2	1	1.5	5	5	4	5	5	1	4.16667	5	5	4	5	4.75	5	3	4	5	4.25	5	2	4	4	3.75	4	5	5	4.66667	2	3	4	3	4	4	5	4.33333	4	5	5	4.66667	5	5	4	4	5
3	5	4	4	5	4	4.16667	5	4	5	3	4	4	4.16667	3	3	3	1	2.5	1	1	2	4	2	5	3	4	3	3.75	4	5	4	4.33333	4	5	5	4.66667	5	3	3	3.66667	4	4	4	4	4	4	5	4	4
5	2	5	5	5	5	4.5	5	5	5	5	4	4	4.66667	4	2	1	1	2	5	5	5	5	5	5	4	5	4	4.5	4	5	4	4.33333	5	4	5	4.66667	4	4	5	4.33333	4	5	5	4.66667	4	5	4	4	4
4	2	4	5	4	5	4	5	5	4	3	3	4	4	1	4	2	5	3	4	5	4	3	4	5	4	4	4	4.25	3	4	2	3	4	5	4	4.33333	5	4	5	4.66667	2	5	2	3	4	4	2	5	2
2	2	3	2	4	2	2.5	5	4	4	5	2	4	4	2	1	2	1	1.5	5	2	2	5	3.5	5	5	5	4	4.75	4	5	5	4.66667	2	2	1	1.66667	5	4	4	4.33333	4	4	3	3.66667	5	4	2	4	5
5	4	4	5	4	5	4.5	4	5	4	4	4	5	4.33333	4	4	2	4	3.5	4	4	5	5	4.5	4	4	4	4	4	4	5	4	4.33333	5	4	4	4.33333	5	4	4	4.33333	4	4	4	4	5	4	2	4	4
4	4	5	5	5	5	4.66667	5	4	5	4	5	4	4.5	4	4	4	5	4.25	5	5	4	5	4.75	5	4	5	3	4.25	4	5	5	4.66667	4	4	5	4.33333	3	4	4	3.66667	3	5	4	4	4	5	4	4	4
5	3	4	5	4	4	4.16667	4	5	5	4	4	4	4.33333	5	4	5	5	4.75	5	4	5	4	4.5	4	5	5	5	4.75	4	5	4	4.33333	4	4	5	4.33333	5	5	4	4.66667	5	4	5	4.66667	5	5	3	4	4
2	1	2	3	3	3	2.33333	2	3	4	3	3	5	3.33333	3	2	1	2	2	3	3	3	4	3.25	5	4	4	4	4.25	4	4	5	4.33333	3	4	3	3.33333	4	3	4	3.66667	3	5	4	4	5	5	4	4	5
3	2	3	4	2	4	3	4	3	3	4	4	5	3.83333	5	4	2	2	3.25	4	3	3	4	3.5	5	5	5	5	5	4	4	3	3.66667	3	4	4	3.66667	3	4	5	4	4	4	4	4	4	5	4	4	5
1	1	1	2	2	1	1.33333	4	5	4	3	3	5	4	5	3	2	1	2.75	2	2	2	5	2.75	5	5	5	4	4.75	4	5	4	4.33333	2	2	1	1.66667	4	3	4	3.66667	3	5	4	4	5	4	4	5	4
4	3	4	4	5	5	4.16667	5	3	4	3	3	4	3.66667	3	3	5	5	4	4	3	4	5	4	5	4	4	5	4.5	5	4	4	4.33333	3	5	5	4.33333	5	5	4	4.66667	3	3	5	3.66667	4	4	3	5	5
3	2	4	1	3	4	2.83333	4	4	4	3	4	4	3.83333	4	2	4	3	3.25	1	3	2	4	2.5	4	1	2	5	3	2	1	2	1.66667	2	2	2	2	4	4	5	4.33333	5	4	5	4.66667	2	3	3	4	5
4	4	4	3	2	3	3.33333	3	5	3	4	4	4	3.83333	4	5	2	5	4	3	4	4	5	4	5	4	4	5	4.5	2	4	2	2.66667	4	4	5	4.33333	5	5	4	4.66667	3	3	4	3.33333	4	5	4	3	3
5	4	2	4	4	5	4	2	2	2	4	2	4	2.66667	5	4	5	5	4.75	5	4	4	4	4.25	5	4	4	5	4.5	1	2	2	1.66667	2	5	4	3.66667	5	4	5	4.66667	4	4	4	4	5	5	4	5	5
4	5	4	4	4	4	4.16667	5	4	4	5	5	4	4.5	4	4	4	5	4.25	5	4	4	4	4.25	4	4	4	4	4	4	4	4	4	5	4	4	4.33333	5	4	4	4.33333	4	4	4	4	4	5	3	4	4
4	4	3	2	4	2	3.16667	2	3	4	2	2	4	2.83333	5	4	5	5	4.75	3	3	3	4	3.25	5	4	5	4	4.5	2	4	2	2.66667	5	4	5	4.66667	4	5	5	4.66667	5	4	4	4.33333	5	4	4	4	4
4	5	4	4	4	5	4.33333	5	4	4	5	4	3	4.16667	5	3	4	4	4	5	3	4	5	4.25	3	5	5	5	4.5	4	5	4	4.33333	5	4	5	4.66667	5	5	3	4.33333	4	5	4	4.33333	3	4	5	4	3
4	2	4	5	2	3	3.33333	4	4	5	3	5	4	4.16667	4	5	4	5	4.5	4	5	5	5	4.75	5	5	5	5	5	4	4	4	4	4	3	2	3	3	2	3	2.66667	1	5	3	3	5	4	5	5	4
4	3	2	5	4	2	3.33333	4	3	4	5	3	4	3.83333	4	3	4	2	3.25	5	4	5	5	4.75	5	5	5	4	4.75	4	4	2	3.33333	2	2	2	2	4	4	5	4.33333	4	5	4	4.33333	5	5	4	4	5
4	4	5	5	3	5	4.33333	4	4	4	4	4	5	4.16667	4	4	4	5	4.25	5	5	4	5	4.75	5	5	4	4	4.5	4	5	4	4.33333	4	5	4	4.33333	5	4	5	4.66667	4	4	5	4.33333	4	5	4	4	4
4	4	4	5	4	4	4.16667	4	4	5	4	5	4	4.33333	4	5	4	3	4	5	5	4	5	4.75	5	5	4	5	4.75	4	5	3	4	4	4	5	4.33333	5	5	5	5	5	4	3	4	5	4	4	5	4
4	2	4	5	2	4	3.5	5	5	5	5	5	5	5	5	4	4	4	4.25	4	4	4	5	4.25	5	5	5	4	4.75	4	5	4	4.33333	2	4	2	2.66667	5	4	4	4.33333	4	5	4	4.33333	5	5	4	5	5
4	5	4	4	3	5	4.16667	5	4	5	3	5	4	4.33333	3	3	4	4	3.5	4	4	3	4	3.75	3	5	4	4	4	4	5	3	4	4	4	5	4.33333	5	5	4	4.66667	4	3	5	4	5	5	4	4	3
3	4	5	5	2	5	4	4	4	5	3	4	2	3.66667	4	5	3	2	3.5	2	5	2	4	3.25	4	2	5	4	3.75	2	3	2	2.33333	5	2	5	4	4	4	5	4.33333	4	5	4	4.33333	5	2	5	3	5
5	3	2	4	4	5	3.83333	5	4	5	4	5	5	4.66667	4	3	2	4	3.25	4	4	4	5	4.25	4	4	5	5	4.5	4	5	4	4.33333	4	4	2	3.33333	4	4	5	4.33333	4	4	5	4.33333	4	5	4	4	4
2	4	4	5	4	4	3.83333	5	4	2	4	4	3	3.66667	5	4	5	4	4.5	5	4	3	4	4	5	3	4	4	4	2	4	2	2.66667	4	5	2	3.66667	3	4	3	3.33333	4	4	3	3.66667	5	3	5	4	4
5	5	4	4	5	5	4.66667	5	5	4	4	4	5	4.5	5	4	4	4	4.25	4	4	4	4	4	5	5	4	4	4.5	4	5	4	4.33333	5	5	4	4.66667	4	5	4	4.33333	4	4	5	4.33333	5	4	4	4	5
2	2	4	5	2	4	3.16667	5	4	5	5	5	5	4.83333	4	4	2	2	3	5	4	5	5	4.75	5	5	4	5	4.75	4	5	5	4.66667	2	2	2	2	5	2	2	3	5	4	4	4.33333	4	5	4	4	5
3	3	4	4	3	2	3.16667	2	2	3	4	2	4	2.83333	4	5	3	4	4	4	5	5	5	4.75	4	4	5	5	4.5	4	5	3	4	2	3	2	2.33333	5	4	5	4.66667	4	5	4	4.33333	5	5	2	4	4
5	2	3	2	1	2	2.5	4	4	4	5	5	4	4.33333	2	2	1	1	1.5	4	4	5	4	4.25	5	4	4	5	4.5	4	4	5	4.33333	4	4	4	4	5	4	4	4.33333	5	4	4	4.33333	4	4	3	5	4
4	5	4	3	4	4	4	4	4	5	4	3	4	4	5	5	5	4	4.75	4	4	3	4	3.75	5	3	5	4	4.25	4	5	5	4.66667	5	5	2	4	4	4	3	3.66667	4	4	4	4	4	4	5	4	5
4	5	4	5	5	4	4.5	5	4	5	5	4	5	4.66667	2	5	4	4	3.75	4	5	4	4	4.25	4	4	4	4	4	1	1	1	1	1	1	1	1	1	1	2	1.33333	5	4	5	4.66667	4	3	4	5	4
2	5	4	2	2	2	2.83333	5	5	4	5	5	4	4.66667	2	2	4	3	2.75	2	2	3	2	2.25	5	4	5	4	4.5	4	4	3	3.66667	2	3	2	2.33333	4	4	5	4.33333	3	5	4	4	5	5	3	5	3
4	5	4	4	2	2	3.5	5	4	5	5	5	5	4.83333	2	2	1	2	1.75	5	4	5	5	4.75	5	5	5	4	4.75	3	4	5	4	4	4	4	4	4	4	3	3.66667	4	4	4	4	5	5	4	4	5
4	5	5	4	4	5	4.5	5	4	5	5	4	4	4.5	4	4	5	4	4.25	5	4	3	4	4	4	4	3	4	3.75	4	5	5	4.66667	4	3	4	3.66667	3	4	4	3.66667	5	5	5	5	4	4	5	4	4
3	3	5	4	3	4	3.66667	5	5	5	4	5	4	4.66667	1	2	5	4	3	5	4	5	4	4.5	5	5	4	4	4.5	4	5	3	4	4	4	5	4.33333	5	4	5	4.66667	4	4	5	4.33333	5	4	5	4	4
5	2	3	3	3	2	3	5	4	4	4	5	5	4.5	3	3	4	3	3.25	3	4	3	4	3.5	5	5	5	5	5	4	4	4	4	2	2	2	2	3	5	4	4	5	4	4	4.33333	5	5	3	4	4
4	4	3	4	5	4	4	5	5	4	5	5	4	4.66667	5	4	5	4	4.5	5	4	4	5	4.5	4	4	5	4	4.25	4	5	4	4.33333	2	5	2	3	4	5	4	4.33333	3	1	2	2	4	5	4	5	4
5	4	5	4	4	4	4.33333	4	5	4	5	5	4	4.5	5	4	5	4	4.5	5	4	4	5	4.5	5	4	5	5	4.75	4	5	5	4.66667	5	4	4	4.33333	5	4	5	4.66667	5	4	4	4.33333	5	5	4	5	5
5	2	2	4	1	4	3	5	5	5	5	5	5	5	5	5	2	5	4.25	5	5	5	5	5	5	4	4	4	4.25	4	4	5	4.33333	2	4	2	2.66667	4	5	5	4.66667	4	5	4	4.33333	4	4	5	5	5
1	1	1	1	1	1	1	1	1	1	1	1	1	1	1	1	1	1	1	1	1	1	1	1	1	1	1	1	1	1	1	1	1	1	1	1	1	1	1	1	1	1	1	1	1	1	1	1	1	1
2	1	2	2	2	1	1.66667	2	2	3	2	2	4	2.5	1	1	2	1	1.25	1	1	1	2	1.25	2	2	2	2	2	2	2	2	2	1	2	2	1.66667	2	2	1	1.66667	2	1	1	1.33333	2	2	1	1	1
1	2	1	2	1	2	1.5	2	2	1	1	1	1	1.33333	1	2	2	1	1.5	1	2	2	1	1.5	1	1	2	1	1.25	3	2	3	2.66667	2	1	2	1.66667	1	2	1	1.33333	2	1	2	1.66667	1	1	2	1	2
2	1	1	1	2	1	1.33333	2	2	2	2	2	1	1.83333	1	1	1	1	1	2	1	2	2	1.75	1	1	1	2	1.25	2	1	2	1.66667	1	1	1	1	2	1	3	2	2	1	1	1.33333	2	2	1	1	1
2	2	2	2	2	1	1.83333	4	3	2	2	2	4	2.83333	2	1	2	1	1.5	2	1	2	3	2	2	2	3	3	2.5	2	3	1	2	1	1	2	1.33333	1	2	3	2	4	3	1	2.66667	3	2	1	2	2
2	3	2	2	3	2	2.33333	4	2	3	2	2	2	2.5	3	2	2	3	2.5	3	2	2	1	2	3	4	3	2	3	2	2	3	2.33333	1	2	1	1.33333	3	3	2	2.66667	2	3	2	2.33333	2	1	2	2	3
1	2	2	3	1	2	1.83333	3	2	3	3	2	2	2.5	3	2	1	1	1.75	2	3	2	2	2.25	4	4	4	3	3.75	2	1	1	1.33333	3	1	1	1.66667	3	2	3	2.66667	3	3	3	3	2	3	2	2	2
1	1	2	2	2	1	1.5	2	2	3	4	2	3	2.66667	1	1	1	2	1.25	1	2	2	2	1.75	4	4	4	3	3.75	3	4	3	3.33333	1	1	2	1.33333	1	2	3	2	2	3	1	2	2	3	2	2	1
1	1	1	2	1	1	1.16667	4	3	3	3	4	4	3.5	1	1	2	1	1.25	2	2	2	1	1.75	4	3	4	4	3.75	3	3	3	3	1	1	1	1	2	1	2	1.66667	1	1	1	1	1	5	1	1	1
4	1	3	3	4	2	2.83333	1	5	4	2	3	4	3.16667	4	2	1	1	2	3	3	2	3	2.75	4	2	4	2	3	3	4	5	4	2	4	1	2.33333	4	4	5	4.33333	2	1	1	1.33333	4	4	1	3	2
2	1	2	2	2	1	1.66667	2	2	4	2	2	3	2.5	2	1	1	1	1.25	2	1	2	2	1.75	2	2	2	2	2	1	2	1	1.33333	1	1	1	1	2	1	1	1.33333	1	1	1	1	2	1	1	2	2
4	2	2	4	2	2	2.66667	4	3	4	4	3	4	3.66667	2	2	2	2	2	4	4	2	2	3	4	4	4	4	4	4	4	4	4	1	2	4	2.33333	4	4	4	4	4	4	3	3.66667	2	1	1	3	2
3	3	2	3	2	3	2.66667	3	2	3	2	3	2	2.5	4	2	3	3	3	3	3	3	3	3	3	3	3	3	3	3	2	3	2.66667	3	2	3	2.66667	4	4	2	3.33333	3	4	2	3	2	3	2	3	2
2	2	1	1	2	3	1.83333	2	2	2	1	1	2	1.66667	4	2	3	1	2.5	3	2	1	4	2.5	2	3	3	3	2.75	2	3	2	2.33333	2	2	1	1.66667	2	2	1	1.66667	4	4	1	3	4	4	1	2	2
2	1	2	1	1	2	1.5	4	3	4	3	3	5	3.66667	2	1	1	2	1.5	2	1	2	1	1.5	2	4	4	4	3.5	3	4	2	3	1	2	2	1.66667	2	1	3	2	3	3	3	3	2	4	3	1	2
4	1	2	4	2	1	2.33333	4	5	5	4	3	5	4.33333	2	1	2	1	1.5	3	3	4	4	3.5	4	4	5	2	3.75	2	2	1	1.66667	2	2	4	2.66667	5	3	4	4	1	4	2	2.33333	4	2	1	2	3
2	2	2	2	3	3	2.33333	3	4	3	2	3	4	3.16667	2	2	3	2	2.25	1	1	1	1	1	4	3	3	4	3.5	1	2	1	1.33333	2	1	1	1.33333	1	1	2	1.33333	3	3	2	2.66667	3	2	2	3	2
5	2	4	4	3	4	3.66667	3	4	3	4	3	2	3.16667	5	4	4	2	3.75	2	3	2	4	2.75	4	3	4	3	3.5	3	4	4	3.66667	4	2	4	3.33333	3	2	3	2.66667	4	5	2	3.66667	3	2	2	1	1
3	2	2	4	2	4	2.83333	5	5	4	4	2	5	4.16667	4	4	4	2	3.5	4	3	3	2	3	4	4	5	3	4	2	4	4	3.33333	1	3	2	2	4	3	4	3.66667	1	3	2	2	3	4	1	2	1
3	2	2	2	2	2	2.16667	4	3	4	4	2	4	3.5	2	2	2	2	2	4	2	3	4	3.25	4	4	4	4	4	4	4	4	4	2	2	1	1.66667	4	4	3	3.66667	3	4	2	3	4	4	2	2	2
5	1	2	4	2	3	2.83333	4	4	5	3	2	3	3.5	4	4	2	5	3.75	5	4	2	4	3.75	4	4	4	5	4.25	2	3	1	2	2	2	2	2	4	4	3	3.66667	3	2	2	2.33333	2	1	2	1	1
1	2	1	1	2	3	1.66667	3	4	2	3	3	3	3	4	2	3	1	2.5	2	2	2	1	1.75	3	4	4	3	3.5	2	3	1	2	1	4	1	2	3	2	1	2	4	4	5	4.33333	3	1	2	2	2
3	1	1	1	1	1	1.33333	3	3	3	2	2	3	2.66667	1	1	1	1	1	1	1	2	2	1.5	4	2	3	4	3.25	2	2	2	2	3	4	4	3.66667	1	1	1	1	1	2	1	1.33333	4	3	1	1	3
5	4	4	3	4	5	4.16667	4	4	3	5	2	1	3.16667	4	2	4	5	3.75	2	3	4	5	3.5	4	2	5	3	3.5	5	3	2	3.33333	2	2	4	2.66667	2	4	5	3.66667	4	2	1	2.33333	4	2	1	3	2
2	2	1	2	3	2	2	4	4	4	5	4	5	4.33333	4	4	4	3	3.75	3	3	3	4	3.25	4	4	5	3	4	3	4	3	3.33333	2	3	2	2.33333	5	3	4	4	2	3	2	2.33333	4	3	3	3	2
3	1	1	1	1	2	1.5	4	4	3	2	2	5	3.33333	4	2	1	2	2.25	1	1	4	5	2.75	5	5	5	5	5	2	3	1	2	1	1	2	1.33333	3	2	3	2.66667	2	5	1	2.66667	5	4	2	4	3
1	1	2	3	2	1	1.66667	3	4	4	4	4	4	3.83333	2	1	4	4	2.75	4	2	2	2	2.5	4	4	4	4	4	2	1	1	1.33333	2	2	2	2	2	2	2	2	3	2	2	2.33333	4	4	3	3	4
3	3	3	3	3	3	3	3	3	3	3	3	3	3	3	3	3	3	3	3	3	3	3	3	3	3	3	3	3	3	3	3	3	3	3	3	3	3	3	3	3	3	3	3	3	3	3	3	3	3
2	2	1	2	1	2	1.66667	5	3	2	4	5	4	3.83333	2	2	1	1	1.5	2	2	2	2	2	5	4	4	4	4.25	2	3	2	2.33333	2	2	1	1.66667	4	2	1	2.33333	1	4	2	2.33333	4	5	2	1	2
4	2	3	1	2	4	2.66667	5	3	4	4	3	4	3.83333	2	2	2	4	2.5	2	3	3	5	3.25	4	4	4	4	4	2	3	2	2.33333	4	2	2	2.66667	3	2	2	2.33333	4	4	2	3.33333	4	4	2	4	3
2	2	3	4	1	3	2.5	4	3	4	3	3	3	3.33333	2	3	2	1	2	3	3	3	3	3	3	3	4	4	3.5	4	3	3	3.33333	2	2	1	1.66667	3	2	2	2.33333	4	3	1	2.66667	4	3	4	4	4
1	2	5	3	3	4	3	2	1	3	4	4	2	2.66667	3	4	3	2	3	2	1	4	2	2.25	2	3	3	3	2.75	3	4	2	3	3	4	3	3.33333	4	5	3	4	3	4	5	4	1	3	4	2	5
3	5	3	4	5	2	3.66667	5	5	3	4	3	4	4	4	2	3	3	3	3	3	5	3	3.5	2	3	4	2	2.75	4	3	4	3.66667	2	2	4	2.66667	4	4	5	4.33333	4	5	3	4	4	5	4	3	3
2	2	2	2	2	2	2	4	4	4	4	3	3	3.66667	3	3	2	2	2.5	2	1	2	3	2	3	3	4	3	3.25	3	3	2	2.66667	3	2	2	2.33333	3	2	2	2.33333	2	2	2	2	3	3	3	2	3
5	4	5	4	4	3	4.16667	5	5	4	4	3	4	4.16667	4	3	1	2	2.5	4	4	4	4	4	3	4	4	5	4	4	5	4	4.33333	5	4	4	4.33333	3	3	4	3.33333	4	4	5	4.33333	4	4	2	3	2
4	4	3	4	4	3	3.66667	2	3	4	4	4	4	3.5	4	2	4	4	3.5	3	4	3	4	3.5	4	4	4	4	4	3	4	4	3.66667	2	2	4	2.66667	4	4	3	3.66667	4	2	2	2.66667	2	4	1	2	4
2	1	1	1	2	1	1.33333	4	2	5	2	4	3	3.33333	4	4	2	2	3	2	2	2	4	2.5	5	4	5	4	4.5	2	3	2	2.33333	3	1	1	1.66667	4	3	2	3	5	5	5	5	5	4	5	5	5
4	2	2	4	2	4	3	4	3	4	3	4	3	3.5	4	3	3	2	3	3	4	4	5	4	5	5	5	4	4.75	4	4	4	4	2	2	2	2	3	2	2	2.33333	5	4	4	4.33333	5	4	3	4	4
4	3	5	4	3	4	3.83333	3	3	2	3	3	3	2.83333	4	3	5	4	4	5	3	5	4	4.25	3	4	4	4	3.75	2	4	3	3	3	4	5	4	4	4	3	3.66667	5	4	5	4.66667	4	3	3	4	3
4	2	2	1	2	5	2.66667	5	4	3	2	3	5	3.66667	4	3	5	4	4	3	2	2	4	2.75	5	4	4	3	4	2	2	4	2.66667	2	3	1	2	3	2	2	2.33333	4	4	4	4	4	4	4	4	4
5	4	4	4	4	4	4.16667	4	3	3	4	1	3	3	4	2	1	2	2.25	1	2	2	2	1.75	4	3	5	4	4	4	5	5	4.66667	4	3	4	3.66667	3	3	2	2.66667	2	4	4	3.33333	3	4	4	4	4
2	2	1	4	2	2	2.16667	4	3	4	4	2	4	3.5	4	2	3	2	2.75	2	2	4	3	2.75	4	5	4	2	3.75	4	4	4	4	2	2	2	2	3	2	3	2.66667	4	4	2	3.33333	4	4	2	4	3
2	2	1	3	2	4	2.33333	2	3	5	3	2	4	3.16667	2	3	2	5	3	3	5	2	3	3.25	5	5	4	5	4.75	2	3	5	3.33333	1	2	5	2.66667	3	5	4	4	3	4	5	4	5	4	2	1	2
3	2	1	2	4	2	2.33333	4	3	4	5	4	5	4.16667	3	2	2	1	2	2	2	4	4	3	4	5	5	4	4.5	2	3	2	2.33333	4	5	4	4.33333	5	2	4	3.66667	1	1	3	1.66667	1	2	1	2	4
3	3	4	4	4	3	3.5	4	3	4	3	4	3	3.5	4	3	4	3	3.5	3	2	4	3	3	3	3	4	3	3.25	4	3	2	3	4	3	2	3	4	4	3	3.66667	3	4	3	3.33333	4	3	4	3	3
4	2	3	2	3	4	3	5	4	4	5	4	5	4.5	4	5	2	2	3.25	4	4	3	4	3.75	3	4	4	4	3.75	4	3	3	3.33333	2	3	2	2.33333	2	3	4	3	2	4	3	3	3	3	4	3	3
4	2	2	1	2	4	2.5	5	3	4	4	4	5	4.16667	5	4	4	3	4	5	5	4	3	4.25	5	5	4	4	4.5	4	4	4	4	4	4	5	4.33333	5	3	4	4	4	4	5	4.33333	2	4	3	3	4
4	3	4	4	4	4	3.83333	4	4	4	3	4	5	4	4	4	4	5	4.25	3	2	4	3	3	5	4	4	5	4.5	4	4	4	4	2	2	2	2	3	3	4	3.33333	4	5	4	4.33333	4	2	3	4	3
4	1	4	5	1	3	3	5	4	4	5	5	4	4.5	4	4	4	1	3.25	4	3	2	4	3.25	5	5	4	5	4.75	4	5	3	4	4	1	4	3	4	3	3	3.33333	2	5	5	4	3	3	1	1	1
1	1	1	1	1	1	1	5	4	5	4	3	2	3.83333	4	3	1	1	2.25	4	3	3	5	3.75	4	5	5	3	4.25	4	5	2	3.66667	1	5	1	2.33333	5	4	5	4.66667	4	5	2	3.66667	5	2	5	4	5
3	2	4	3	5	3	3.33333	4	4	3	2	4	2	3.16667	3	5	3	2	3.25	3	4	2	3	3	4	3	5	4	4	3	4	5	4	2	4	2	2.66667	3	4	5	4	2	4	3	3	4	2	3	4	3
1	1	2	2	1	2	1.5	4	5	4	4	5	4	4.33333	1	2	1	2	1.5	3	2	2	2	2.25	4	4	4	4	4	2	3	1	2	1	2	2	1.66667	3	2	3	2.66667	2	2	1	1.66667	4	4	5	5	4
4	2	4	5	2	4	3.5	5	4	5	4	5	4	4.5	2	4	5	3	3.5	2	3	3	5	3.25	5	2	4	2	3.25	5	4	5	4.66667	5	2	4	3.66667	4	4	5	4.33333	3	5	4	4	4	5	4	3	4
4	2	4	5	4	5	4	5	4	2	4	4	4	3.83333	4	5	2	4	3.75	2	2	2	4	2.5	5	5	5	4	4.75	2	4	2	2.66667	4	2	4	3.33333	4	4	4	4	1	4	2	2.33333	4	5	3	4	2
3	1	1	2	1	2	1.66667	4	3	4	3	2	3	3.16667	4	3	4	4	3.75	4	4	3	3	3.5	4	4	5	5	4.5	4	4	4	4	1	2	1	1.33333	2	2	2	2	4	5	5	4.66667	4	4	4	4	4
5	4	3	5	5	3	4.16667	5	4	5	5	4	5	4.66667	3	2	5	4	3.5	3	3	4	5	3.75	4	4	5	4	4.25	2	3	1	2	3	4	2	3	5	4	3	4	4	4	5	4.33333	3	4	2	4	4
3	3	2	3	3	4	3	3	4	3	4	5	3	3.66667	4	3	1	2	2.5	3	4	3	4	3.5	4	2	4	3	3.25	4	3	4	3.66667	2	3	2	2.33333	3	5	4	4	4	4	3	3.66667	4	3	4	3	4
4	4	3	4	4	4	3.83333	5	4	5	5	5	4	4.66667	4	4	5	5	4.5	4	4	5	4	4.25	5	4	5	4	4.5	4	5	4	4.33333	3	4	3	3.33333	5	4	5	4.66667	4	3	3	3.33333	4	4	2	4	4
2	4	4	4	2	4	3.33333	2	4	4	5	5	3	3.83333	5	4	4	4	4.25	3	2	2	4	2.75	4	4	4	4	4	4	5	5	4.66667	4	2	4	3.33333	3	2	2	2.33333	2	4	2	2.66667	4	5	4	4	4
2	1	1	2	1	1	1.33333	4	5	4	4	5	5	4.5	2	1	2	2	1.75	3	2	2	3	2.5	5	4	5	4	4.5	4	5	5	4.66667	1	1	1	1	3	4	5	4	5	4	1	3.33333	4	5	3	3	4
2	3	2	4	2	4	2.83333	3	3	3	2	2	4	2.83333	5	4	4	2	3.75	5	4	5	5	4.75	5	4	4	5	4.5	2	4	4	3.33333	2	1	1	1.33333	2	2	4	2.66667	1	4	1	2	5	4	4	5	4
1	1	3	1	5	1	2	1	5	5	3	1	4	3.16667	4	2	1	5	3	2	1	1	1	1.25	2	2	5	5	3.5	5	5	4	4.66667	2	1	1	1.33333	4	4	5	4.33333	1	5	5	3.66667	4	5	1	5	4
1	1	2	2	1	2	1.5	5	4	4	4	2	2	3.5	1	2	1	2	1.5	4	4	4	4	4	5	4	4	4	4.25	2	3	2	2.33333	2	2	1	1.66667	3	2	2	2.33333	2	2	1	1.66667	4	4	3	5	4
3	3	2	4	3	5	3.33333	3	5	3	4	4	3	3.66667	5	2	2	4	3.25	4	3	3	4	3.5	3	5	5	4	4.25	4	3	5	4	5	4	3	4	5	5	4	4.66667	4	5	4	4.33333	3	4	3	5	4
3	1	1	2	2	2	1.83333	4	4	4	4	4	4	4	3	3	2	2	2.5	3	2	2	3	2.5	4	4	5	4	4.25	3	4	3	3.33333	2	2	2	2	4	5	5	4.66667	3	4	3	3.33333	4	4	4	5	5
2	2	3	3	2	3	2.5	3	3	5	3	3	4	3.5	3	2	2	1	2	3	3	2	3	2.75	4	4	4	4	4	4	4	5	4.33333	2	2	3	2.33333	4	4	5	4.33333	2	4	3	3	4	4	5	4	5
4	3	4	2	5	3	3.5	5	4	4	3	3	4	3.83333	2	4	5	3	3.5	4	2	3	5	3.5	5	3	4	3	3.75	4	4	3	3.66667	3	5	3	3.66667	1	4	2	2.33333	3	2	3	2.66667	5	3	4	2	3
3	2	5	3	4	5	3.66667	2	4	4	3	4	3	3.33333	4	3	2	4	3.25	3	4	2	5	3.5	3	5	5	2	3.75	4	3	5	4	4	5	2	3.66667	3	5	5	4.33333	4	4	4	4	3	5	2	4	4
5	4	5	4	4	4	4.33333	5	4	4	5	4	4	4.33333	4	4	4	5	4.25	5	4	5	4	4.5	4	4	5	4	4.25	4	5	4	4.33333	5	4	4	4.33333	2	4	4	3.33333	4	2	3	3	4	3	3	4	4
5	3	3	2	3	4	3.33333	2	4	3	4	3	4	3.33333	4	3	3	4	3.5	5	4	4	5	4.5	4	4	5	5	4.5	4	5	4	4.33333	5	4	3	4	5	4	3	4	4	4	3	3.66667	5	4	5	4	3
4	4	3	3	3	4	3.5	5	4	5	3	3	5	4.16667	5	3	4	3	3.75	3	5	4	5	4.25	4	3	4	4	3.75	5	5	4	4.66667	5	4	1	3.33333	4	5	5	4.66667	4	5	2	3.66667	5	3	4	5	5
3	4	2	4	4	2	3.16667	2	2	3	4	3	4	3	5	4	5	3	4.25	3	2	3	5	3.25	5	4	4	5	4.5	2	5	3	3.33333	4	3	5	4	5	4	5	4.66667	4	4	3	3.66667	5	3	4	5	4
5	1	4	5	4	5	4	5	5	5	4	5	3	4.5	2	4	2	1	2.25	2	4	2	4	3	4	4	5	1	3.5	4	2	3	3	2	4	5	3.66667	4	3	5	4	2	4	1	2.33333	4	5	2	4	1
4	4	4	4	5	4	4.16667	4	4	5	4	5	4	4.33333	5	5	5	4	4.75	5	4	4	4	4.25	4	5	4	5	4.5	4	4	5	4.33333	4	5	4	4.33333	4	5	5	4.66667	5	4	2	3.66667	4	5	4	4	5
4	3	4	3	3	4	3.5	3	4	3	3	4	5	3.66667	4	5	4	3	4	4	5	4	4	4.25	5	5	5	5	5	4	3	4	3.66667	4	4	3	3.66667	5	3	4	4	3	4	3	3.33333	4	4	3	5	3
5	5	1	4	4	5	4	5	5	5	4	5	4	4.66667	4	5	5	4	4.5	5	4	4	5	4.5	5	4	5	1	3.75	4	2	1	2.33333	4	1	1	2	4	2	1	2.33333	4	4	5	4.33333	4	4	5	4	5
4	5	5	3	4	5	4.33333	5	3	4	4	5	2	3.83333	5	5	3	4	4.25	5	3	5	5	4.5	3	5	5	5	4.5	4	3	5	4	5	3	4	4	4	3	4	3.66667	5	4	5	4.66667	4	4	2	5	4
4	3	4	5	4	5	4.16667	5	4	5	4	4	4	4.33333	3	5	4	3	3.75	5	4	4	4	4.25	5	5	4	5	4.75	4	5	3	4	5	4	3	4	3	4	5	4	3	4	3	3.33333	5	4	4	5	3
4	4	4	5	3	5	4.16667	5	4	5	4	4	4	4.33333	4	4	3	5	4	3	2	4	4	3.25	3	4	4	3	3.5	1	4	1	2	5	4	4	4.33333	3	4	3	3.33333	5	5	4	4.66667	4	4	3	4	5
5	4	5	4	5	4	4.5	4	4	5	4	4	3	4	5	4	5	3	4.25	5	4	3	4	4	5	5	4	4	4.5	4	3	5	4	3	4	3	3.33333	5	4	5	4.66667	3	4	3	3.33333	4	3	5	4	4
5	4	3	5	4	3	4	4	5	4	4	5	5	4.5	4	5	5	4	4.5	3	4	5	5	4.25	5	3	3	5	4	5	4	5	4.66667	4	4	2	3.33333	3	5	4	4	5	4	4	4.33333	5	4	4	5	3
4	4	4	5	4	4	4.16667	5	4	5	4	4	4	4.33333	5	4	4	5	4.5	4	4	4	4	4	5	4	4	5	4.5	4	5	4	4.33333	4	4	4	4	4	5	4	4.33333	5	5	4	4.66667	4	5	4	4	5
4	4	5	5	4	5	4.5	5	5	4	4	5	4	4.5	5	4	5	4	4.5	4	4	4	5	4.25	5	5	5	5	5	4	5	4	4.33333	4	4	4	4	5	5	5	5	5	5	4	4.66667	5	5	4	4	5
4	4	4	5	4	4	4.16667	4	4	4	5	5	4	4.33333	4	5	4	4	4.25	5	4	3	4	4	4	4	5	4	4.25	2	4	4	3.33333	5	4	4	4.33333	4	4	5	4.33333	4	5	4	4.33333	5	5	4	4	5
4	2	3	4	4	3	3.33333	5	5	4	4	4	4	4.33333	4	5	3	2	3.5	4	5	4	5	4.5	4	4	4	5	4.25	4	4	5	4.33333	3	4	2	3	5	4	5	4.66667	4	5	5	4.66667	4	4	5	5	4
4	4	4	5	4	5	4.33333	4	4	5	4	4	5	4.33333	4	5	4	4	4.25	5	5	4	5	4.75	5	5	4	2	4	4	3	3	3.33333	5	4	5	4.66667	5	4	2	3.66667	4	5	4	4.33333	5	4	4	5	4
4	1	4	4	3	3	3.16667	3	5	5	4	5	5	4.5	4	3	4	4	3.75	4	3	3	5	3.75	5	4	5	5	4.75	4	3	3	3.33333	4	3	3	3.33333	3	4	4	3.66667	5	4	4	4.33333	5	5	4	5	5
4	5	5	4	5	4	4.5	5	5	4	5	4	5	4.66667	5	4	5	5	4.75	5	4	5	4	4.5	5	5	5	4	4.75	4	5	5	4.66667	4	5	4	4.33333	5	5	4	4.66667	5	5	4	4.66667	4	5	4	5	5
1	3	2	4	2	4	2.66667	3	2	3	3	3	4	3	5	4	3	3	3.75	3	1	2	4	2.5	5	4	5	4	4.5	2	3	2	2.33333	1	2	1	1.33333	4	3	2	3	4	5	4	4.33333	4	2	1	1	2
1	2	2	1	2	2	1.66667	2	4	5	4	2	2	3.16667	1	1	2	2	1.5	4	4	4	4	4	4	4	4	5	4.25	2	3	2	2.33333	2	1	1	1.33333	2	2	1	1.66667	2	2	2	2	1	3	2	4	4
4	4	4	3	4	5	4	4	3	4	4	4	3	3.66667	3	4	5	4	4	4	4	4	4	4	4	4	3	4	3.75	3	4	4	3.66667	3	4	5	4	3	3	2	2.66667	2	3	4	3	4	3	4	4	3
5	1	3	3	2	3	2.83333	5	4	4	5	4	5	4.5	4	3	2	2	2.75	4	4	5	4	4.25	5	5	4	4	4.5	4	4	4	4	5	4	4	4.33333	5	5	4	4.66667	5	4	4	4.33333	4	5	4	4	4
3	2	3	4	3	4	3.16667	4	4	5	4	3	2	3.66667	5	3	4	5	4.25	2	2	3	4	2.75	5	5	4	5	4.75	4	3	2	3	4	2	3	3	5	3	4	4	5	5	4	4.66667	5	2	4	3	4
4	4	5	4	4	5	4.33333	4	4	3	4	4	3	3.66667	3	4	4	4	3.75	4	3	4	5	4	4	5	4	4	4.25	4	3	4	3.66667	3	4	4	3.66667	5	4	4	4.33333	3	4	5	4	5	4	3	4	5
2	1	2	1	2	1	1.5	2	3	4	5	5	4	3.83333	2	2	2	1	1.75	2	2	2	1	1.75	4	4	4	4	4	2	3	1	2	2	1	2	1.66667	1	1	3	1.66667	3	4	3	3.33333	3	3	2	2	3
4	4	5	5	4	5	4.5	4	4	4	5	4	4	4.16667	5	4	4	2	3.75	4	3	3	3	3.25	5	5	5	5	5	4	5	4	4.33333	4	5	5	4.66667	5	5	4	4.66667	4	4	4	4	5	5	4	5	5
[truncated: 31 more columns]
